# Supplementary material for: Selective binding of a toxin and phosphatidylinositides to a mammalian potassium channel
Source: Nat Commun. 2019 Mar 22;10:1352. doi: 10.1038/s41467-019-09333-4 (PMC6430785; doi:10.1038/s41467-019-09333-4)
Supplement: Supplementary file 3 — Source Data File [file 41467_2019_9333_MOESM3_ESM.xlsx]

## Sheet: Figure 1A
3000.5	67.2569
3001.5	70.7917
3002.5	72.73
3003.5	70.91
3004.5	59.7567
3005.5	58.2903
3006.5	63.395
3007.5	57.5131
3008.5	57.0258
3009.5	56.5658
3010.5	60.5472
3011.5	53.9147
3012.5	52.6797
3013.5	55.9564
3014.5	48.7394
3015.5	43.1236
3016.5	40.0019
3017.5	52.59
3018.5	49.3472
3019.5	45.7017
3020.5	47.4083
3021.5	45.8433
3022.5	41.3403
3023.5	34.8486
3024.5	34.4228
3025.5	49.2519
3026.5	49.0131
3027.5	44.8619
3028.5	33.1811
3029.5	25.8378
3030.5	33.7525
3031.5	37.0517
3032.5	41.0022
3033.5	34.0647
3034.5	32.3214
3035.5	32.0917
3036.5	35.2422
3037.5	36.2145
3038.5	33.073
3039.5	31.6886
3040.5	35.5489
3041.5	30.6019
3042.5	30.5461
3043.5	39.9989
3044.5	41.6033
3045.5	42.0922
3046.5	40.1425
3047.5	40.2767
3048.5	35.3481
3049.5	36.3481
3050.5	36.3903
3051.5	33.0942
3052.5	33.12
3053.5	33.0639
3054.5	31.3758
3055.5	44.8317
3056.5	42.7283
3057.5	38.3844
3058.5	40.5458
3059.5	35.3322
3060.5	40.4153
3061.5	38.7331
3062.5	38.5708
3063.5	39.7464
3064.5	37.4197
3065.5	34.4353
3066.5	33.9575
3067.5	36.3931
3068.5	34.8383
3069.5	32.1794
3070.5	33.9819
3071.5	39.7011
3072.5	45.57
3073.5	42.2494
3074.5	34.7078
3075.5	31.0222
3076.5	28.4539
3077.5	29.2211
3078.5	37.4833
3079.5	46.3103
3080.5	53.365
3081.5	54.4583
3082.5	50.58
3083.5	45.0939
3084.5	38.102
3085.5	35.3911
3086.5	35.7181
3087.5	33.5381
3088.5	32.1408
3089.5	37.5408
3090.5	40.2264
3091.5	36.7442
3092.5	29.9925
3093.5	27.6236
3094.5	34.9197
3095.5	32.9267
3096.5	31.3339
3097.5	31.5444
3098.5	27.8039
3099.5	33.0894
3100.5	37.7617
3101.5	38.4094
3102.5	38.9586
3103.5	39.9353
3104.5	33.7436
3105.5	31.2378
3106.5	29.6989
3107.5	25.2525
3108.5	31.3997
3109.5	29.3156
3110.5	28.2703
3111.5	31.8483
3112.5	37.8322
3113.5	36.7514
3114.5	32.6361
3115.5	33.5192
3116.5	40.1667
3117.5	36.7358
3118.5	33.3233
3119.5	30.5989
3120.5	28.6844
3121.5	30.8153
3122.5	30.7867
3123.5	30.1422
3124.5	25.9139
3125.5	27.5892
3126.5	31.2453
3127.5	30.2219
3128.5	26.1992
3129.5	24.2861
3130.5	23.6292
3131.5	26.8256
3132.5	28.3586
3133.5	24.0769
3134.5	24.7433
3135.5	24.2828
3136.5	28.995
3137.5	32.8997
3138.5	30.2831
3139.5	25.4169
3140.5	21.6139
3141.5	23.6281
3142.5	24.8406
3143.5	23.7994
3144.5	23.2908
3145.5	21.8528
3146.5	23.8356
3147.5	25.9431
3148.5	25.1539
3149.5	24.8433
3150.5	26.0042
3151.5	28.8314
3152.5	24.2094
3153.5	27.1536
3154.5	23.2764
3155.5	21.0239
3156.5	20.9214
3157.5	21.155
3158.5	18.3342
3159.5	19.2094
3160.5	19.0878
3161.5	23.6497
3162.5	28.3714
3163.5	28.3808
3164.5	26.63
3165.5	28.5281
3166.5	24.3756
3167.5	22.4697
3168.5	25.563
3169.5	26.9792
3170.5	27.6631
3171.5	27.6992
3172.5	25.705
3173.5	28.8042
3174.5	25.7214
3175.5	21.3908
3176.5	18.2669
3177.5	22.1739
3178.5	23.1933
3179.5	25.4208
3180.5	24.1586
3181.5	25.5239
3182.5	31.5119
3183.5	22.2753
3184.5	22.3975
3185.5	21.1569
3186.5	17.6075
3187.5	20.4994
3188.5	24.9686
3189.5	28.8931
3190.5	28.12
3191.5	25.4936
3192.5	21.6122
3193.5	20.2811
3194.5	24.3033
3195.5	24.0731
3196.5	23.7031
3197.5	26.8789
3198.5	28.5378
3199.5	27.31
3200.5	25.4633
3201.5	23.1956
3202.5	19.6483
3203.5	17.7169
3204.5	24.2961
3205.5	27.11
3206.5	26.5303
3207.5	27.9545
3208.5	26.1103
3209.5	31.3014
3210.5	33.9408
3211.5	32.2658
3212.5	27.8572
3213.5	22.3775
3214.5	22.4128
3215.5	21.415
3216.5	20.6594
3217.5	23.3189
3218.5	28.3083
3219.5	30.8514
3220.5	26.3105
3221.5	26.2608
3222.5	26.4361
3223.5	34.5211
3224.5	35.3722
3225.5	29.2453
3226.5	23.49
3227.5	24.4772
3228.5	28.9214
3229.5	26.9217
3230.5	22.3303
3231.5	23.7461
3232.5	29.1111
3233.5	35.7214
3234.5	36.6581
3235.5	28.4781
3236.5	24.7086
3237.5	24.6517
3238.5	20.5008
3239.5	18.7492
3240.5	23.4539
3241.5	28.7561
3242.5	28.7683
3243.5	28.3375
3244.5	32.1356
3245.5	31.8994
3246.5	33.4006
3247.5	31.4572
3248.5	27.8111
3249.5	35.4706
3250.5	53.04
3251.5	61.8903
3252.5	58.7553
3253.5	46.5033
3254.5	37.5361
3255.5	29.4758
3256.5	26.0039
3257.5	38.5475
3258.5	38.9808
3259.5	33.2075
3260.5	30.345
3261.5	26.3375
3262.5	31.0906
3263.5	33.9306
3264.5	30.9711
3265.5	30.7686
3266.5	30.6108
3267.5	26.5953
3268.5	22.2411
3269.5	24.1447
3270.5	23.9225
3271.5	24.5922
3272.5	23.8125
3273.5	21.8394
3274.5	24.4175
3275.5	22.6792
3276.5	22.5872
3277.5	23.9156
3278.5	19.9622
3279.5	22.0958
3280.5	20.238
3281.5	24.3456
3282.5	23.5008
3283.5	21.1592
3284.5	23.1536
3285.5	22.7353
3286.5	19.0325
3287.5	20.7325
3288.5	19.7881
3289.5	21.3394
3290.5	25.1058
3291.5	19.0553
3292.5	21.5911
3293.5	21.3636
3294.5	18.5314
3295.5	18.6036
3296.5	19.8483
3297.5	20.6747
3298.5	18.0689
3299.5	19.8719
3300.5	25.1872
3301.5	21.3494
3302.5	18.8803
3303.5	23.3731
3304.5	25.0925
3305.5	21.3772
3306.5	19.0761
3307.5	23.0772
3308.5	23.6833
3309.5	21.3881
3310.5	25.6133
3311.5	29.9458
3312.5	23.3356
3313.5	24.6403
3314.5	23.9378
3315.5	25.4942
3316.5	27.2783
3317.5	20.3164
3318.5	19.7844
3319.5	15.4408
3320.5	16.2519
3321.5	16.8486
3322.5	15.6244
3323.5	21.2378
3324.5	21.9608
3325.5	23.4803
3326.5	24.6653
3327.5	23.3403
3328.5	20.248
3329.5	17.4461
3330.5	19.9436
3331.5	21.6792
3332.5	24.545
3333.5	22.3961
3334.5	20.0417
3335.5	24.3419
3336.5	27.5064
3337.5	27.7767
3338.5	22.7661
3339.5	23.7136
3340.5	28.9825
3341.5	23.8281
3342.5	24.555
3343.5	33.4103
3344.5	31.5419
3345.5	28.3242
3346.5	28.6192
3347.5	24.2447
3348.5	23.5506
3349.5	22.5858
3350.5	23.1828
3351.5	25.6281
3352.5	23.7425
3353.5	22.8975
3354.5	20.4817
3355.5	21.3711
3356.5	19.9714
3357.5	14.0953
3358.5	18.2581
3359.5	19.4622
3360.5	23.2533
3361.5	27.1867
3362.5	18.6964
3363.5	18.5819
3364.5	24.6678
3365.5	27.5667
3366.5	24.8483
3367.5	21.5708
3368.5	18.9403
3369.5	15.9442
3370.5	21.4578
3371.5	27.8869
3372.5	26.3258
3373.5	27.2553
3374.5	24.6197
3375.5	21.2153
3376.5	18.8092
3377.5	21.4828
3378.5	21.0517
3379.5	19.3014
3380.5	23.6236
3381.5	20.9281
3382.5	18.4744
3383.5	20.0336
3384.5	20.0589
3385.5	17.6747
3386.5	15.5886
3387.5	20.9517
3388.5	24.6967
3389.5	17.2247
3390.5	16.1108
3391.5	23.4478
3392.5	26.7042
3393.5	26.4375
3394.5	18.3133
3395.5	19.3181
3396.5	21.9569
3397.5	19.1605
3398.5	15.7611
3399.5	19.1486
3400.5	23.5581
3401.5	22.1311
3402.5	20.715
3403.5	24.7269
3404.5	26.9225
3405.5	24.2972
3406.5	18.6064
3407.5	21.8461
3408.5	24.2436
3409.5	18.8969
3410.5	17.4903
3411.5	20.5467
3412.5	26.0983
3413.5	25.1478
3414.5	18.3997
3415.5	24.4764
3416.5	28.4075
3417.5	30.0825
3418.5	27.8189
3419.5	26.9647
3420.5	24.0603
3421.5	24.4528
3422.5	24.3669
3423.5	21.7583
3424.5	21.8039
3425.5	20.1319
3426.5	20.2822
3427.5	20.3011
3428.5	21.4092
3429.5	22.6144
3430.5	21.4092
3431.5	19.6581
3432.5	18.9833
3433.5	17.2169
3434.5	16.4531
3435.5	17.3961
3436.5	20.1856
3437.5	21.2908
3438.5	18.5742
3439.5	18.6722
3440.5	18.1128
3441.5	13.4369
3442.5	11.1344
3443.5	15.4275
3444.5	17.4025
3445.5	17.6008
3446.5	17.9378
3447.5	15.5153
3448.5	16.7092
3449.5	19.7517
3450.5	19.6408
3451.5	21.0236
3452.5	19.8903
3453.5	21.7583
3454.5	24.0858
3455.5	22.7375
3456.5	23.1472
3457.5	20.4783
3458.5	15.7253
3459.5	19.4606
3460.5	25.4092
3461.5	22.6206
3462.5	21.3375
3463.5	21.1389
3464.5	27.6661
3465.5	31.4619
3466.5	29.9394
3467.5	24.2075
3468.5	19.3836
3469.5	21.2289
3470.5	22.0947
3471.5	16.8994
3472.5	17.0036
3473.5	22.4914
3474.5	25.7347
3475.5	27.915
3476.5	26.1692
3477.5	24.9092
3478.5	26.5453
3479.5	20.0897
3480.5	19.2672
3481.5	24.3561
3482.5	21.5392
3483.5	15.6703
3484.5	16.0231
3485.5	17.5881
3486.5	13.4106
3487.5	13.6247
3488.5	21.4192
3489.5	24.6939
3490.5	20.6619
3491.5	14.1486
3492.5	11.1417
3493.5	15.3558
3494.5	18.92
3495.5	21.1725
3496.5	20.8861
3497.5	21.9172
3498.5	20.8133
3499.5	24.9072
3500.5	24.6169
3501.5	16.2847
3502.5	16.2447
3503.5	14.3711
3504.5	17.9014
3505.5	21.1353
3506.5	21.0486
3507.5	20.8553
3508.5	17.5458
3509.5	16.6878
3510.5	13.055
3511.5	15.5219
3512.5	18.4403
3513.5	18.948
3514.5	19.0994
3515.5	18.2228
3516.5	16.0428
3517.5	14.4645
3518.5	15.0117
3519.5	15.6592
3520.5	16.2922
3521.5	16.7067
3522.5	17.1664
3523.5	15.8742
3524.5	17.2006
3525.5	20.9469
3526.5	22.8619
3527.5	19.8861
3528.5	18.5347
3529.5	24.6814
3530.5	29.1439
3531.5	28.2055
3532.5	26.7539
3533.5	24.3017
3534.5	22.8608
3535.5	19.0781
3536.5	20.5444
3537.5	23.4983
3538.5	25.3281
3539.5	21.072
3540.5	18.9081
3541.5	25.015
3542.5	28.9156
3543.5	26.8047
3544.5	29.6547
3545.5	25.7725
3546.5	24.7158
3547.5	28.2553
3548.5	22.1292
3549.5	22.3119
3550.5	24.88
3551.5	25.8114
3552.5	26.3642
3553.5	23.9594
3554.5	21.9147
3555.5	18.2028
3556.5	19.6097
3557.5	21.0981
3558.5	27.68
3559.5	22.6869
3560.5	17.0853
3561.5	15.2822
3562.5	17.6869
3563.5	20.1522
3564.5	19.1603
3565.5	23.2667
3566.5	28.2467
3567.5	20.7469
3568.5	17.0692
3569.5	19.8108
3570.5	23.6414
3571.5	22.3611
3572.5	17.7011
3573.5	16.9075
3574.5	19.5925
3575.5	23.3608
3576.5	20.6708
3577.5	20.2058
3578.5	23.3325
3579.5	24.1769
3580.5	23.8131
3581.5	18.0414
3582.5	20.3489
3583.5	20.6689
3584.5	21.4156
3585.5	17.9917
3586.5	18.1808
3587.5	17.7689
3588.5	17.1667
3589.5	19.6703
3590.5	28.3303
3591.5	34.0125
3592.5	36.7742
3593.5	35.2033
3594.5	30.07
3595.5	22.7556
3596.5	21.0683
3597.5	21.6728
3598.5	23.6156
3599.5	25.6033
3600.5	25.0214
3601.5	23.6625
3602.5	23.3281
3603.5	23.6031
3604.5	22.4111
3605.5	16.1614
3606.5	13.4767
3607.5	18.72
3608.5	20.7053
3609.5	18.9847
3610.5	16.7372
3611.5	18.1311
3612.5	19.6083
3613.5	18.5067
3614.5	18.5997
3615.5	19.3242
3616.5	20.6289
3617.5	17.9906
3618.5	16.6839
3619.5	19.3308
3620.5	20.825
3621.5	16.9239
3622.5	12.8139
3623.5	14.3314
3624.5	18.5369
3625.5	20.9386
3626.5	17.3719
3627.5	13.46
3628.5	14.1431
3629.5	19.2025
3630.5	22.2769
3631.5	23.5489
3632.5	18.515
3633.5	12.2064
3634.5	15.2117
3635.5	19.2355
3636.5	15.5531
3637.5	19.1942
3638.5	24.3069
3639.5	20.4405
3640.5	18.3494
3641.5	17.0906
3642.5	13.1592
3643.5	10.8467
3644.5	11.4536
3645.5	11.6717
3646.5	10.5531
3647.5	13.4172
3648.5	14.6339
3649.5	16.7619
3650.5	23.2058
3651.5	20.5158
3652.5	18.5083
3653.5	19.5789
3654.5	17.5953
3655.5	14.7778
3656.5	21.2458
3657.5	18.2044
3658.5	16.7033
3659.5	15.9378
3660.5	14.5728
3661.5	15.9
3662.5	15.4817
3663.5	15.4517
3664.5	15.3708
3665.5	16.2536
3666.5	18.4719
3667.5	19.3828
3668.5	13.6975
3669.5	13.1553
3670.5	16.0503
3671.5	18.2956
3672.5	16.9203
3673.5	15.77
3674.5	18.4431
3675.5	17.8078
3676.5	15.5564
3677.5	16.0011
3678.5	19.8433
3679.5	20.6267
3680.5	19.6028
3681.5	20.4494
3682.5	20.9581
3683.5	16.0356
3684.5	13.4344
3685.5	14.1786
3686.5	15.8097
3687.5	14.3669
3688.5	17.4844
3689.5	18.1653
3690.5	18.0519
3691.5	18.45
3692.5	18.4344
3693.5	17.7644
3694.5	17.8253
3695.5	16.8339
3696.5	14.7214
3697.5	13.7147
3698.5	18.36
3699.5	19.8272
3700.5	15.7072
3701.5	12.5706
3702.5	12.5811
3703.5	16.3586
3704.5	16.3467
3705.5	11.4528
3706.5	11.9253
3707.5	13.7678
3708.5	16.2717
3709.5	16.1925
3710.5	13.9847
3711.5	12.4125
3712.5	13.3186
3713.5	15.685
3714.5	18.1764
3715.5	19.035
3716.5	22.2128
3717.5	21.6869
3718.5	18.1356
3719.5	19.3486
3720.5	24.8697
3721.5	27.8175
3722.5	26.0019
3723.5	19.9517
3724.5	20.3961
3725.5	20.2522
3726.5	17.2114
3727.5	19.2228
3728.5	22.1711
3729.5	20.7914
3730.5	20.8703
3731.5	20.1667
3732.5	14.8497
3733.5	11.7039
3734.5	17.2328
3735.5	18.6505
3736.5	17.5653
3737.5	13.5017
3738.5	15.1689
3739.5	12.7125
3740.5	13.1603
3741.5	17.4667
3742.5	17.6933
3743.5	15.7858
3744.5	15.5942
3745.5	17.7578
3746.5	15.0344
3747.5	14.0006
3748.5	11.8739
3749.5	12.1075
3750.5	18.6342
3751.5	21.6006
3752.5	20.8069
3753.5	21.5853
3754.5	20.8919
3755.5	18.7258
3756.5	20.0925
3757.5	21.2086
3758.5	18.185
3759.5	20.9881
3760.5	19.1275
3761.5	15.4061
3762.5	13.8653
3763.5	15.0456
3764.5	19.9
3765.5	21.4406
3766.5	19.9856
3767.5	21.3469
3768.5	19.5408
3769.5	24.7308
3770.5	23.6045
3771.5	18.4381
3772.5	15.9228
3773.5	14.8111
3774.5	16.9567
3775.5	20.1042
3776.5	20.1481
3777.5	15.475
3778.5	16.2311
3779.5	19.5903
3780.5	15.1364
3781.5	11.3603
3782.5	18.7958
3783.5	21.9489
3784.5	18.17
3785.5	16.26
3786.5	17.3792
3787.5	17.7206
3788.5	17.5478
3789.5	18.3417
3790.5	13.7572
3791.5	12.9683
3792.5	12.6464
3793.5	11.8225
3794.5	12.08
3795.5	11.4983
3796.5	13.5903
3797.5	13.8356
3798.5	16.4747
3799.5	19.0886
3800.5	15.7683
3801.5	14.8922
3802.5	14.3664
3803.5	14.6361
3804.5	12.8156
3805.5	14.7103
3806.5	19.6517
3807.5	18.9722
3808.5	16.0892
3809.5	17.8472
3810.5	19.9672
3811.5	14.5561
3812.5	13.9572
3813.5	17.4139
3814.5	17.8247
3815.5	17.8644
3816.5	15.2078
3817.5	14.6581
3818.5	16.6569
3819.5	18.8728
3820.5	14.4444
3821.5	12.9869
3822.5	18.5186
3823.5	16.7819
3824.5	14.7458
3825.5	14.5325
3826.5	11.3983
3827.5	14.3144
3828.5	14.4008
3829.5	15.7275
3830.5	17.2786
3831.5	19.7942
3832.5	22.2481
3833.5	21.2594
3834.5	14.8333
3835.5	10.9894
3836.5	16.4481
3837.5	17.7369
3838.5	16.5486
3839.5	13.6525
3840.5	16.7367
3841.5	18.3103
3842.5	14.6725
3843.5	16.8906
3844.5	16.5911
3845.5	19.0903
3846.5	24.5055
3847.5	26.4564
3848.5	22.8878
3849.5	26.7867
3850.5	27.0344
3851.5	24.2019
3852.5	19.7003
3853.5	18.5292
3854.5	17.9228
3855.5	16.1522
3856.5	16.5655
3857.5	17.16
3858.5	13.5728
3859.5	13.7125
3860.5	15.9781
3861.5	17.7703
3862.5	16.0003
3863.5	17.1981
3864.5	21.0656
3865.5	19.3325
3866.5	19.0203
3867.5	20.5939
3868.5	16.1478
3869.5	16.5219
3870.5	12.1978
3871.5	13.0497
3872.5	19.9858
3873.5	20.2736
3874.5	16.5511
3875.5	14.3078
3876.5	18.0778
3877.5	20.0375
3878.5	18.0833
3879.5	19.6047
3880.5	21.3333
3881.5	17.0889
3882.5	18.3481
3883.5	21.3625
3884.5	20.4297
3885.5	21.4714
3886.5	23.2783
3887.5	20.8847
3888.5	22.0325
3889.5	27.068
3890.5	24.7436
3891.5	18.7986
3892.5	16.7803
3893.5	21.9867
3894.5	19.0658
3895.5	20.3389
3896.5	26.9336
3897.5	26.0911
3898.5	27.6881
3899.5	30.9797
3900.5	28.7339
3901.5	26.9439
3902.5	25.3725
3903.5	32.56
3904.5	29.175
3905.5	25.1361
3906.5	25.7481
3907.5	27.5669
3908.5	28.1303
3909.5	28.1714
3910.5	26.0611
3911.5	26.2878
3912.5	24.6108
3913.5	24.9361
3914.5	25.9958
3915.5	26.2461
3916.5	23.8333
3917.5	20.4847
3918.5	17.4178
3919.5	17.3678
3920.5	17.0525
3921.5	17.4333
3922.5	17.4169
3923.5	20.6806
3924.5	23.0603
3925.5	24.16
3926.5	21.7425
3927.5	17.5214
3928.5	16.5333
3929.5	18.4914
3930.5	17.0778
3931.5	21.9994
3932.5	25.2964
3933.5	19.7717
3934.5	19.9769
3935.5	22.2297
3936.5	18.4311
3937.5	16.8003
3938.5	19.0314
3939.5	20.3683
3940.5	16.6908
3941.5	13.3142
3942.5	10.9189
3943.5	15.6769
3944.5	18.9703
3945.5	15.0669
3946.5	13.9253
3947.5	15.5933
3948.5	16.3922
3949.5	17.8753
3950.5	20.3331
3951.5	23.9233
3952.5	22.3319
3953.5	16.6028
3954.5	15.8044
3955.5	19.3447
3956.5	17.6042
3957.5	17.2058
3958.5	20.1528
3959.5	17.8383
3960.5	18.1194
3961.5	16.1247
3962.5	11.9531
3963.5	12.8106
3964.5	19.3656
3965.5	18.8692
3966.5	16.0408
3967.5	14.7614
3968.5	14.1653
3969.5	18.4417
3970.5	23.69
3971.5	26.958
3972.5	25.0928
3973.5	26.6397
3974.5	28.1064
3975.5	25.1786
3976.5	23.1233
3977.5	19.01
3978.5	16.7692
3979.5	15.3528
3980.5	17.7561
3981.5	19.6933
3982.5	17.4242
3983.5	21.3969
3984.5	24.3575
3985.5	21.1519
3986.5	22.1203
3987.5	18.5278
3988.5	16.8961
3989.5	13.9683
3990.5	15.0297
3991.5	19.3372
3992.5	18.6489
3993.5	14.7817
3994.5	15.5614
3995.5	18.3483
3996.5	20.0056
3997.5	17.7636
3998.5	15.2797
3999.5	17.5386
4000.5	14.6997
4001.5	12.4747
4002.5	13.8486
4003.5	12.2892
4004.5	17.8678
4005.5	19.0197
4006.5	17.6794
4007.5	17.4228
4008.5	13.6247
4009.5	15.2289
4010.5	17.8747
4011.5	17.4869
4012.5	20.2383
4013.5	17.9503
4014.5	16.6039
4015.5	16.1278
4016.5	20.095
4017.5	15.4092
4018.5	13.8633
4019.5	16.5372
4020.5	17.5056
4021.5	15.0092
4022.5	13.5719
4023.5	14.3797
4024.5	13.9667
4025.5	15.1711
4026.5	14.4364
4027.5	16.9425
4028.5	21.1097
4029.5	21.4853
4030.5	17.7442
4031.5	17.5072
4032.5	17.7875
4033.5	19.2586
4034.5	20.4369
4035.5	21.0511
4036.5	19.9858
4037.5	17.0442
4038.5	13.6714
4039.5	20.0436
4040.5	18.8786
4041.5	15.0572
4042.5	18.0783
4043.5	19.023
4044.5	17.5878
4045.5	15.4406
4046.5	15.7944
4047.5	17.3181
4048.5	14.2319
4049.5	15.9614
4050.5	18.8608
4051.5	16.1103
4052.5	15.3678
4053.5	17.4428
4054.5	12.3644
4055.5	12.5653
4056.5	16.0922
4057.5	16.8233
4058.5	17.5489
4059.5	18.4028
4060.5	19.1953
4061.5	16.4236
4062.5	18.4247
4063.5	16.4872
4064.5	16.9069
4065.5	19.4014
4066.5	18.1039
4067.5	19.2906
4068.5	18.6022
4069.5	17.0978
4070.5	18.5767
4071.5	18.1728
4072.5	18.075
4073.5	19.6756
4074.5	17.0014
4075.5	16.1022
4076.5	15.6111
4077.5	16.8869
4078.5	16.8328
4079.5	16.8947
4080.5	14.1919
4081.5	16.0561
4082.5	15.8411
4083.5	15.4158
4084.5	18.2761
4085.5	19.3308
4086.5	21.8953
4087.5	18.8886
4088.5	17.4492
4089.5	16.5483
4090.5	14.6872
4091.5	17.5581
4092.5	24.4542
4093.5	21.9122
4094.5	17.8817
4095.5	19.8867
4096.5	21.3511
4097.5	25.3519
4098.5	27.1786
4099.5	26.0814
4100.5	28.0156
4101.5	31.4447
4102.5	29.1861
4103.5	30.9758
4104.5	33.7389
4105.5	33.9961
4106.5	31.2047
4107.5	28.8681
4108.5	27.8825
4109.5	27.8242
4110.5	29.2356
4111.5	26.6675
4112.5	25.7161
4113.5	23.4192
4114.5	21.3345
4115.5	22.2894
4116.5	22.5903
4117.5	24.6025
4118.5	24.3639
4119.5	22.0706
4120.5	18.6686
4121.5	15.1936
4122.5	17.2439
4123.5	15.1847
4124.5	17.5219
4125.5	20.6803
4126.5	19.3058
4127.5	21.2297
4128.5	17.8169
4129.5	15.2375
4130.5	14.3806
4131.5	17.7175
4132.5	19.2267
4133.5	15.8753
4134.5	14.2625
4135.5	15.0456
4136.5	15.3833
4137.5	15.0639
4138.5	15.3336
4139.5	17.6378
4140.5	16.5886
4141.5	12.61
4142.5	14.4672
4143.5	18.1172
4144.5	17.6772
4145.5	17.3953
4146.5	15.0761
4147.5	17.2844
4148.5	15.5436
4149.5	12.6942
4150.5	13.5064
4151.5	13.455
4152.5	15.6289
4153.5	17.2483
4154.5	17.8878
4155.5	18.7686
4156.5	17.7028
4157.5	21.5622
4158.5	23.0186
4159.5	22.2175
4160.5	17.0519
4161.5	17.0442
4162.5	21.4892
4163.5	18.3319
4164.5	14.9489
4165.5	15.6425
4166.5	14.0025
4167.5	16.0033
4168.5	18.1353
4169.5	16.0067
4170.5	16.8383
4171.5	20.3878
4172.5	17.8808
4173.5	15.1047
4174.5	19.8058
4175.5	18.1125
4176.5	17.6561
4177.5	21.0714
4178.5	21.8836
4179.5	21.6281
4180.5	18.845
4181.5	17.3906
4182.5	16.7011
4183.5	18.8878
4184.5	19.5442
4185.5	17.9261
4186.5	20.3794
4187.5	21.9392
4188.5	19.9361
4189.5	17.6547
4190.5	16.7547
4191.5	19.0808
4192.5	19.3203
4193.5	15.215
4194.5	14.2117
4195.5	16.3611
4196.5	17.6486
4197.5	19.4517
4198.5	20.8164
4199.5	16.0292
4200.5	14.5233
4201.5	16.8653
4202.5	21.1978
4203.5	19.4133
4204.5	17.5742
4205.5	19.0422
4206.5	17.4617
4207.5	15.1086
4208.5	13.9683
4209.5	14.61
4210.5	14.3408
4211.5	17.555
4212.5	19.5772
4213.5	17.2547
4214.5	13.3861
4215.5	14.0464
4216.5	17.7006
4217.5	20.7847
4218.5	20.5572
4219.5	17.4453
4220.5	17.0158
4221.5	16.3375
4222.5	17.0778
4223.5	17.3753
4224.5	15.0244
4225.5	14.9906
4226.5	13.2283
4227.5	14.6681
4228.5	18.2208
4229.5	20.4769
4230.5	16.7631
4231.5	14.3189
4232.5	16.8567
4233.5	21.2911
4234.5	18.1169
4235.5	16.4072
4236.5	19.1628
4237.5	15.6267
4238.5	12.8667
4239.5	14.2425
4240.5	15.6917
4241.5	19.19
4242.5	19.9261
4243.5	18.5897
4244.5	18.9617
4245.5	19.1047
4246.5	17.3728
4247.5	15.4689
4248.5	12.6794
4249.5	14.3414
4250.5	15.8408
4251.5	16.125
4252.5	14.8917
4253.5	10.9189
4254.5	12.9186
4255.5	13.3317
4256.5	16.9225
4257.5	18.3875
4258.5	16.9475
4259.5	18.7381
4260.5	19.0756
4261.5	16.5417
4262.5	20.6378
4263.5	25.0469
4264.5	23.2678
4265.5	19.7511
4266.5	18.1667
4267.5	19.7508
4268.5	19.0683
4269.5	14.1019
4270.5	15.9708
4271.5	21.1681
4272.5	17.3125
4273.5	16.4042
4274.5	19.1469
4275.5	20.7036
4276.5	17.8317
4277.5	17.2486
4278.5	19.3033
4279.5	18.1842
4280.5	19.7103
4281.5	20.5367
4282.5	17.5433
4283.5	16.5478
4284.5	15.6039
4285.5	16.7158
4286.5	17.293
4287.5	18.7478
4288.5	17.6214
4289.5	15.4494
4290.5	16.8169
4291.5	19.5531
4292.5	18.9844
4293.5	17.9144
4294.5	17.4258
4295.5	16.0222
4296.5	16.4444
4297.5	15.1467
4298.5	19.8661
4299.5	21.4778
4300.5	18.8011
4301.5	14.7572
4302.5	13.6753
4303.5	16.0386
4304.5	22.3381
4305.5	19.7781
4306.5	14.6353
4307.5	14.1711
4308.5	14.56
4309.5	14.4956
4310.5	15.6825
4311.5	17.465
4312.5	15.9628
4313.5	18.8283
4314.5	18.21
4315.5	15.4383
4316.5	16.2883
4317.5	20.9678
4318.5	20.8469
4319.5	19.5267
4320.5	18.2647
4321.5	14.0292
4322.5	14.9072
4323.5	20.1692
4324.5	19.3297
4325.5	19.6078
4326.5	23.9997
4327.5	25.4103
4328.5	24.8881
4329.5	24.3722
4330.5	26.7381
4331.5	28.4372
4332.5	28.6569
4333.5	30.8703
4334.5	30.8317
4335.5	26.5533
4336.5	23.4706
4337.5	24.9105
4338.5	31.5675
4339.5	27.495
4340.5	24.0475
4341.5	24.0547
4342.5	25.8628
4343.5	27.5175
4344.5	24.4353
4345.5	18.2022
4346.5	18.0333
4347.5	19.3228
4348.5	21.8903
4349.5	23.7061
4350.5	18.145
4351.5	16.9025
4352.5	14.7039
4353.5	18.3714
4354.5	21.2506
4355.5	20.2908
4356.5	18.5578
4357.5	21.9572
4358.5	24.605
4359.5	19.5839
4360.5	18.1406
4361.5	19.5111
4362.5	16.4053
4363.5	14.8511
4364.5	11.6894
4365.5	12.3839
4366.5	17.1228
4367.5	18.9283
4368.5	18.6678
4369.5	17.5683
4370.5	16.1289
4371.5	14.9364
4372.5	14.6378
4373.5	16.8475
4374.5	18.7144
4375.5	17.858
4376.5	16.7003
4377.5	20.2411
4378.5	18.7281
4379.5	15.7022
4380.5	15.7344
4381.5	14.4222
4382.5	15.9472
4383.5	16.3447
4384.5	15.0453
4385.5	12.7239
4386.5	14.3678
4387.5	18.5247
4388.5	18.7519
4389.5	15.8164
4390.5	14.0406
4391.5	15.0228
4392.5	17.5094
4393.5	16.8944
4394.5	14.1186
4395.5	13.4114
4396.5	15.5664
4397.5	19.8453
4398.5	19.4789
4399.5	17.1322
4400.5	18.5783
4401.5	18.1275
4402.5	13.1411
4403.5	13.0711
4404.5	17.9619
4405.5	20.8117
4406.5	17.4775
4407.5	16.6153
4408.5	15.3872
4409.5	18.3233
4410.5	25.4778
4411.5	20.2772
4412.5	14.6606
4413.5	14.3211
4414.5	13.2717
4415.5	14.8603
4416.5	19.5989
4417.5	22.9447
4418.5	19.2878
4419.5	14.6692
4420.5	14.5939
4421.5	17.4842
4422.5	19.0872
4423.5	17.6806
4424.5	14.6844
4425.5	15.7936
4426.5	13.9878
4427.5	13.1969
4428.5	10.3989
4429.5	11.5169
4430.5	15.5064
4431.5	17.6486
4432.5	18.2136
4433.5	20.8689
4434.5	22.1025
4435.5	20.3483
4436.5	18.0175
4437.5	14.0892
4438.5	17.1456
4439.5	17.2944
4440.5	16.3256
4441.5	15.3928
4442.5	13.8372
4443.5	12.9892
4444.5	15.5758
4445.5	18.2319
4446.5	20.4978
4447.5	19.6767
4448.5	17.2372
4449.5	17.5725
4450.5	17.3164
4451.5	15.8758
4452.5	13.4875
4453.5	13.2836
4454.5	15.8117
4455.5	18.4425
4456.5	17.5228
4457.5	12.6156
4458.5	14.2067
4459.5	17.2769
4460.5	18.6236
4461.5	19.4161
4462.5	17.8589
4463.5	13.7125
4464.5	11.4925
4465.5	12.0233
4466.5	14.3625
4467.5	15.0789
4468.5	14.6461
4469.5	16.0575
4470.5	18.0658
4471.5	18.4875
4472.5	19.4953
4473.5	15.9
4474.5	11.0128
4475.5	13.7981
4476.5	15.8081
4477.5	13.6814
4478.5	14.315
4479.5	17.8011
4480.5	17.0444
4481.5	14.9167
4482.5	14.2156
4483.5	15.6308
4484.5	15.9603
4485.5	15.6139
4486.5	17.2556
4487.5	17.7628
4488.5	16.5758
4489.5	19.5792
4490.5	20.7183
4491.5	16.8139
4492.5	15.1531
4493.5	16.2647
4494.5	16.1044
4495.5	16.4686
4496.5	19.3278
4497.5	13.4447
4498.5	9.97055
4499.5	16.4011
4500.5	18.5075
4501.5	16.1583
4502.5	12.6867
4503.5	13.0142
4504.5	13.9025
4505.5	13.5003
4506.5	16.7658
4507.5	20.8447
4508.5	19.4703
4509.5	17.2806
4510.5	18.1158
4511.5	16.2608
4512.5	17.6942
4513.5	16.2328
4514.5	13.4639
4515.5	12.71
4516.5	14.9347
4517.5	16.5436
4518.5	15.4989
4519.5	15.6761
4520.5	15.9103
4521.5	14.5742
4522.5	12.9133
4523.5	12.6644
4524.5	10.8758
4525.5	12.2547
4526.5	13.3403
4527.5	12.5531
4528.5	13.3694
4529.5	15.3897
4530.5	17.9392
4531.5	20.1125
4532.5	19.1714
4533.5	16.7661
4534.5	15.7619
4535.5	11.1786
4536.5	10.0692
4537.5	16.5156
4538.5	17.5892
4539.5	17.1053
4540.5	19.3367
4541.5	18.425
4542.5	13.3431
4543.5	10.7294
4544.5	11.8136
4545.5	14.0561
4546.5	13.7347
4547.5	14.1564
4548.5	15.1058
4549.5	16.6722
4550.5	16.2561
4551.5	15.3731
4552.5	16.0158
4553.5	17.4947
4554.5	18.8575
4555.5	16.7742
4556.5	10.8258
4557.5	8.76
4558.5	11.0667
4559.5	12.5375
4560.5	13.3219
4561.5	10.9769
4562.5	9.75528
4563.5	11.6878
4564.5	13.3314
4565.5	15.9692
4566.5	18.5975
4567.5	21.6133
4568.5	18.2197
4569.5	16.1744
4570.5	15.7347
4571.5	18.2419
4572.5	18.6436
4573.5	18.32
4574.5	17.2233
4575.5	16.2467
4576.5	12.6372
4577.5	12.9339
4578.5	14.1906
4579.5	16.2797
4580.5	17.8364
4581.5	14.72
4582.5	16.9972
4583.5	17.8256
4584.5	16.1483
4585.5	16.0364
4586.5	17.1436
4587.5	19.3325
4588.5	19.085
4589.5	17.39
4590.5	18.4367
4591.5	20.3819
4592.5	20.6689
4593.5	15.9217
4594.5	16.0497
4595.5	16.725
4596.5	16.0867
4597.5	16.845
4598.5	17.7333
4599.5	14.7153
4600.5	13.9731
4601.5	14.28
4602.5	15.4453
4603.5	19.8797
4604.5	20.1178
4605.5	19.4742
4606.5	18.38
4607.5	14.9583
4608.5	14.4075
4609.5	16.8142
4610.5	16.855
4611.5	16.4994
4612.5	15.6683
4613.5	18.5064
4614.5	17.1747
4615.5	15.2833
4616.5	16.0581
4617.5	17.0961
4618.5	13.9989
4619.5	12.7217
4620.5	14.4339
4621.5	15.4736
4622.5	11.3278
4623.5	9.23917
4624.5	12.3456
4625.5	17.2231
4626.5	15.7442
4627.5	14.4636
4628.5	14.8786
4629.5	13.2069
4630.5	12.8364
4631.5	15.9669
4632.5	17.9506
4633.5	17.2853
4634.5	17.8844
4635.5	17.6608
4636.5	17.7694
4637.5	16.1244
4638.5	13.9161
4639.5	14.6386
4640.5	15.3344
4641.5	14.9467
4642.5	16.0178
4643.5	15.81
4644.5	14.1383
4645.5	12.7972
4646.5	11.4933
4647.5	14.1744
4648.5	17.3131
4649.5	17.0705
4650.5	16.1706
4651.5	16.4114
4652.5	17.1536
4653.5	15.2822
4654.5	11.7475
4655.5	11.6825
4656.5	13.9803
4657.5	15.8297
4658.5	20.1289
4659.5	22.4681
4660.5	14.6583
4661.5	10.1672
4662.5	11.4014
4663.5	11.1503
4664.5	9.14194
4665.5	11.0306
4666.5	14.4567
4667.5	16.4661
4668.5	16.0858
4669.5	13.7789
4670.5	16.9058
4671.5	17.2003
4672.5	12.2408
4673.5	11.4078
4674.5	11.5056
4675.5	12.7989
4676.5	11.9375
4677.5	11.8258
4678.5	11.9356
4679.5	12.1764
4680.5	12.9264
4681.5	12.3825
4682.5	11.3314
4683.5	14.8144
4684.5	16.2047
4685.5	16.7969
4686.5	17.0486
4687.5	16.8603
4688.5	16.3831
4689.5	15.0389
4690.5	13.0172
4691.5	13.1014
4692.5	15.1794
4693.5	12.1958
4694.5	10.6489
4695.5	11.6128
4696.5	13.2672
4697.5	14.8508
4698.5	13.5231
4699.5	13.1925
4700.5	17.0114
4701.5	17.1292
4702.5	13.9403
4703.5	11.2219
4704.5	12.1661
4705.5	16.2797
4706.5	15.4958
4707.5	10.5136
4708.5	10.3458
4709.5	10.8731
4710.5	12.4764
4711.5	15.9178
4712.5	13.6428
4713.5	13.6058
4714.5	17.5628
4715.5	18.1458
4716.5	17.2625
4717.5	14.4167
4718.5	13.8275
4719.5	13.8186
4720.5	13.2558
4721.5	15.5114
4722.5	15.835
4723.5	17.0222
4724.5	16.6833
4725.5	12.0417
4726.5	10.9678
4727.5	10.8281
4728.5	12.4128
4729.5	12.195
4730.5	11.4903
4731.5	15.195
4732.5	14.3789
4733.5	10.1389
4734.5	11.7844
4735.5	15.1806
4736.5	15.1825
4737.5	13.5014
4738.5	15.3428
4739.5	18.3531
4740.5	16.2328
4741.5	18.0631
4742.5	13.41
4743.5	12.5608
4744.5	12.1442
4745.5	8.36167
4746.5	10.5481
4747.5	13.8597
4748.5	13.7994
4749.5	15.815
4750.5	14.8453
4751.5	12.3714
4752.5	12.7194
4753.5	14.5647
4754.5	13.5108
4755.5	15.8744
4756.5	16.7905
4757.5	16.8953
4758.5	14.3311
4759.5	10.5533
4760.5	10.3319
4761.5	17.7853
4762.5	21.3433
4763.5	17.8153
4764.5	16.7158
4765.5	17.2475
4766.5	15.9583
4767.5	15.2461
4768.5	19.1664
4769.5	17.6083
4770.5	14.8456
4771.5	17.6325
4772.5	16.5989
4773.5	14.7244
4774.5	15.7619
4775.5	18.2631
4776.5	17.2533
4777.5	16.2503
4778.5	15.1386
4779.5	12.5842
4780.5	10.4164
4781.5	8.47611
4782.5	13.1197
4783.5	16.1536
4784.5	13.9661
4785.5	15.1208
4786.5	16.8186
4787.5	15.3853
4788.5	11.4883
4789.5	10.3183
4790.5	10.1469
4791.5	11.4736
4792.5	12.1989
4793.5	9.95028
4794.5	8.31917
4795.5	12.5008
4796.5	14.3436
4797.5	12.2647
4798.5	14.7556
4799.5	17.8192
4800.5	16.2931
4801.5	13.9992
4802.5	15.8528
4803.5	17.2436
4804.5	15.9042
4805.5	12.0403
4806.5	11.0475
4807.5	11.5914
4808.5	11.7728
4809.5	15.3481
4810.5	16.1297
4811.5	14.9783
4812.5	17.6647
4813.5	17.4722
4814.5	16.7131
4815.5	14.3942
4816.5	12.4711
4817.5	15.2144
4818.5	15.7419
4819.5	15.4481
4820.5	18.0589
4821.5	18.1225
4822.5	15.6558
4823.5	13.6606
4824.5	12.0169
4825.5	11.6481
4826.5	11.7483
4827.5	12.5756
4828.5	13.2528
4829.5	14.7156
4830.5	17.3906
4831.5	19.8389
4832.5	16.3603
4833.5	12.6192
4834.5	13.5292
4835.5	18.8819
4836.5	19.3206
4837.5	15.9878
4838.5	13.4058
4839.5	11.0561
4840.5	13.1531
4841.5	14.6931
4842.5	13.7881
4843.5	15.3769
4844.5	15.0542
4845.5	12.9869
4846.5	16.6331
4847.5	17.3103
4848.5	13.7528
4849.5	12.2775
4850.5	12.7353
4851.5	13.3069
4852.5	13.8861
4853.5	13.3131
4854.5	15.6931
4855.5	18.1706
4856.5	16.8067
4857.5	16.5189
4858.5	17.2
4859.5	16.708
4860.5	15.2911
4861.5	15.3603
4862.5	19.3689
4863.5	19.9675
4864.5	18.7122
4865.5	18.5667
4866.5	18.1628
4867.5	16.7755
4868.5	17.2583
4869.5	19.0472
4870.5	20.555
4871.5	17.0864
4872.5	16.0603
4873.5	18.9364
4874.5	24.6131
4875.5	25.2022
4876.5	24.6758
4877.5	25.3547
4878.5	22.6278
4879.5	19.8806
4880.5	15.2189
4881.5	16.2492
4882.5	20.6325
4883.5	18.4839
4884.5	13.5475
4885.5	15.6539
4886.5	19.8456
4887.5	19.2469
4888.5	16.0536
4889.5	15.1464
4890.5	15.4114
4891.5	16.3042
4892.5	15.7822
4893.5	16.4306
4894.5	19.0839
4895.5	17.2969
4896.5	12.9111
4897.5	15.0192
4898.5	18.9875
4899.5	18.9039
4900.5	19.765
4901.5	15.5194
4902.5	11.1772
4903.5	12.8822
4904.5	15.9017
4905.5	15.7964
4906.5	13.7208
4907.5	15.6861
4908.5	16.9464
4909.5	12.5678
4910.5	11.0697
4911.5	13.2669
4912.5	13.0458
4913.5	15.8858
4914.5	19.5378
4915.5	17.5725
4916.5	17.3967
4917.5	20.1794
4918.5	19.2092
4919.5	17.3405
4920.5	16.6478
4921.5	16.6725
4922.5	16.33
4923.5	14.4894
4924.5	11.4372
4925.5	12.5775
4926.5	16.3222
4927.5	13.2572
4928.5	9.95972
4929.5	9.04111
4930.5	8.19333
4931.5	10.6536
4932.5	13.8939
4933.5	14.9517
4934.5	14.8939
4935.5	12.8533
4936.5	13.2778
4937.5	13.3953
4938.5	14.4042
4939.5	15.5222
4940.5	16.0942
4941.5	18.1325
4942.5	18.6267
4943.5	16.8406
4944.5	14.8295
4945.5	15.6914
4946.5	18.1911
4947.5	17.4583
4948.5	14.2117
4949.5	13.8558
4950.5	16.4469
4951.5	18.14
4952.5	16.4556
4953.5	14.1008
4954.5	13.1606
4955.5	14.3856
4956.5	17.3908
4957.5	15.0117
4958.5	12.3442
4959.5	12.5092
4960.5	13.2881
4961.5	14.5681
4962.5	14.5314
4963.5	13.9956
4964.5	15.9255
4965.5	14.6514
4966.5	13.0517
4967.5	15.2744
4968.5	17.0461
4969.5	16.7006
4970.5	13.7017
4971.5	13.1864
4972.5	15.6142
4973.5	14.6203
4974.5	12.7697
4975.5	12.9061
4976.5	11.7317
4977.5	15.8264
4978.5	16.3183
4979.5	15.2333
4980.5	14.5267
4981.5	13.7014
4982.5	12.0828
4983.5	14.6897
4984.5	15.0775
4985.5	14.0489
4986.5	14.5639
4987.5	16.6269
4988.5	14.3311
4989.5	11.1856
4990.5	12.6083
4991.5	13.1028
4992.5	15.3144
4993.5	16.7539
4994.5	17.5356
4995.5	17.9194
4996.5	18.0478
4997.5	15.9767
4998.5	15.1603
4999.5	15.085
[truncated: 9,992 more rows]

## Sheet: Figure 1B
1500.5	21.1017
1501.5	19.4072
1502.5	24.055
1503.5	21.5686
1504.5	35.9144
1505.5	43.9914
1506.5	37.6764
1507.5	51.8511
1508.5	27.4455
1509.5	17.5169
1510.5	18.955
1511.5	21.7003
1512.5	22.8714
1513.5	17.3408
1514.5	23.5647
1515.5	22.8328
1516.5	19.6192
1517.5	15.3936
1518.5	15.5036
1519.5	25.5961
1520.5	35.2931
1521.5	33.0097
1522.5	22.6411
1523.5	24.9739
1524.5	47.3244
1525.5	45.1833
1526.5	38.6067
1527.5	32.1025
1528.5	26.9611
1529.5	31.3386
1530.5	30.0664
1531.5	22.4297
1532.5	18.9414
1533.5	17.0519
1534.5	21.7225
1535.5	25.1392
1536.5	19.0592
1537.5	16.5622
1538.5	16.6469
1539.5	21.1481
1540.5	21.3722
1541.5	18.1347
1542.5	22.1281
1543.5	25.8511
1544.5	25.8536
1545.5	21.725
1546.5	28.4822
1547.5	20.8428
1548.5	37.3958
1549.5	41.1197
1550.5	42.2258
1551.5	35.8936
1552.5	24.5975
1553.5	29.6086
1554.5	32.1494
1555.5	29.6347
1556.5	20.9422
1557.5	18.0633
1558.5	18.8686
1559.5	33.9311
1560.5	27.4792
1561.5	21.8306
1562.5	18.5125
1563.5	11.6336
1564.5	22.5919
1565.5	15.6631
1566.5	16.9914
1567.5	18.1814
1568.5	18.0456
1569.5	20.4933
1570.5	22.1792
1571.5	21.4478
1572.5	28.315
1573.5	25.5619
1574.5	22.6333
1575.5	25.5658
1576.5	24.6569
1577.5	21.2622
1578.5	21.3094
1579.5	28.4769
1580.5	20.6278
1581.5	16.0003
1582.5	17.9039
1583.5	22.7114
1584.5	22.1811
1585.5	20.2247
1586.5	20.5239
1587.5	18.315
1588.5	9.32111
1589.5	9.81028
1590.5	12.0458
1591.5	17.6956
1592.5	19.5711
1593.5	16.97
1594.5	19.4378
1595.5	21.1544
1596.5	26.8083
1597.5	19.8503
1598.5	21.48
1599.5	19.8536
1600.5	24.1636
1601.5	20.4889
1602.5	26.6064
1603.5	23.7364
1604.5	22.1031
1605.5	16.5967
1606.5	19.8889
1607.5	21.8611
1608.5	17.6375
1609.5	22.1425
1610.5	23.8114
1611.5	19.1931
1612.5	21.0092
1613.5	26.2756
1614.5	24.9328
1615.5	31.8869
1616.5	28.0567
1617.5	25.5247
1618.5	29.8642
1619.5	30.9183
1620.5	51.6522
1621.5	56.6408
1622.5	40.9553
1623.5	26.8825
1624.5	29.5717
1625.5	23.4069
1626.5	17.3192
1627.5	16.8883
1628.5	22.1275
1629.5	21.6289
1630.5	27.5344
1631.5	28.8403
1632.5	28.0114
1633.5	26.1167
1634.5	24.2964
1635.5	25.1992
1636.5	26.3108
1637.5	33.0747
1638.5	28.3833
1639.5	26.8097
1640.5	29.3731
1641.5	36.6331
1642.5	39.0736
1643.5	31.7425
1644.5	32.2189
1645.5	39.7883
1646.5	37.5544
1647.5	22.8383
1648.5	20.1694
1649.5	25.498
1650.5	25.7414
1651.5	23.6272
1652.5	25.5178
1653.5	21.4292
1654.5	20.7778
1655.5	22.39
1656.5	20.07
1657.5	17.3483
1658.5	23.6364
1659.5	27.0753
1660.5	32.1983
1661.5	22.3233
1662.5	28.0239
1663.5	26.9906
1664.5	36.1539
1665.5	25.7283
1666.5	29.8592
1667.5	43.425
1668.5	42.0694
1669.5	35.4078
1670.5	25.1211
1671.5	29.67
1672.5	24.7886
1673.5	23.0414
1674.5	28.1439
1675.5	21.2364
1676.5	26.3672
1677.5	30.6844
1678.5	23.4814
1679.5	31.5972
1680.5	25.0225
1681.5	29.7992
1682.5	24.4506
1683.5	23.77
1684.5	22.8342
1685.5	36.3364
1686.5	40.9089
1687.5	37.1072
1688.5	35.6675
1689.5	30.0886
1690.5	34.2314
1691.5	40.7019
1692.5	29.7589
1693.5	24.5772
1694.5	20.2261
1695.5	23.7883
1696.5	19.3703
1697.5	22.3872
1698.5	17.4125
1699.5	18.0125
1700.5	24.0364
1701.5	19.3183
1702.5	22.2222
1703.5	18.3164
1704.5	21.295
1705.5	20.3425
1706.5	14.8375
1707.5	20.9714
1708.5	19.3125
1709.5	24.3561
1710.5	31.8322
1711.5	34.9653
1712.5	23.0933
1713.5	28.5836
1714.5	31.2478
1715.5	30.395
1716.5	22.4206
1717.5	22.8706
1718.5	24.6594
1719.5	19.2581
1720.5	14.6325
1721.5	11.3011
1722.5	21.8469
1723.5	31.7631
1724.5	22.1375
1725.5	22.0781
1726.5	23.8606
1727.5	23.7447
1728.5	24.5817
1729.5	25.5264
1730.5	26.735
1731.5	28.3253
1732.5	29.5247
1733.5	25.0978
1734.5	21.6553
1735.5	20.7294
1736.5	17.5394
1737.5	25.1161
1738.5	26.2703
1739.5	27.6903
1740.5	19.7039
1741.5	21.4142
1742.5	24.0545
1743.5	23.2256
1744.5	18.2258
1745.5	18.4625
1746.5	26.8914
1747.5	24.5911
1748.5	23.3169
1749.5	21.885
1750.5	24.925
1751.5	26.538
1752.5	24.1367
1753.5	24.5136
1754.5	23.2253
1755.5	30.8417
1756.5	32.955
1757.5	24.3294
1758.5	22.7164
1759.5	23.1589
1760.5	18.6175
1761.5	22.3222
1762.5	19.9819
1763.5	15.1
1764.5	21.5353
1765.5	27.8169
1766.5	33.3575
1767.5	23.9644
1768.5	31.9264
1769.5	32.6872
1770.5	34.8447
1771.5	26.5167
1772.5	21.0858
1773.5	20.6111
1774.5	23.4978
1775.5	19.2992
1776.5	16.58
1777.5	23.6642
1778.5	19.9156
1779.5	14.2919
1780.5	17.3042
1781.5	24.6289
1782.5	31.9881
1783.5	46.0714
1784.5	28.6733
1785.5	25.9453
1786.5	22.1186
1787.5	26.4169
1788.5	28.4161
1789.5	28.9536
1790.5	29.51
1791.5	30.2669
1792.5	29.6261
1793.5	27.4219
1794.5	27.2261
1795.5	25.9114
1796.5	32.7489
1797.5	26.2567
1798.5	29.1803
1799.5	29.3183
1800.5	27.1872
1801.5	20.9842
1802.5	23.3203
1803.5	25.2306
1804.5	28.9808
1805.5	29.6028
1806.5	36.8492
1807.5	41.33
1808.5	38.1408
1809.5	22.4025
1810.5	21.9008
1811.5	23.3603
1812.5	28.3575
1813.5	26.603
1814.5	20.3608
1815.5	26.7125
1816.5	30.9753
1817.5	26.0492
1818.5	25.1806
1819.5	26.785
1820.5	24.9228
1821.5	26.3325
1822.5	27.6164
1823.5	39.6142
1824.5	35.5314
1825.5	23.5453
1826.5	25.7436
1827.5	29.075
1828.5	32.0444
1829.5	40.2992
1830.5	41.4458
1831.5	35.1019
1832.5	40.5031
1833.5	39.98
1834.5	35.6847
1835.5	34.5356
1836.5	27.9644
1837.5	28.4986
1838.5	34.4797
1839.5	33.3064
1840.5	30.9675
1841.5	26.1842
1842.5	29.2656
1843.5	30.9983
1844.5	27.2189
1845.5	23.3558
1846.5	22.4008
1847.5	24.3672
1848.5	38.0561
1849.5	28.0161
1850.5	25.3342
1851.5	30.7211
1852.5	29.1897
1853.5	33.7639
1854.5	28.7825
1855.5	26.3036
1856.5	28.7722
1857.5	26.0414
1858.5	28.1897
1859.5	26.0642
1860.5	31.6186
1861.5	29.5275
1862.5	30.7261
1863.5	28.7208
1864.5	33.5347
1865.5	43.0819
1866.5	34.9178
1867.5	35.0403
1868.5	39.4403
1869.5	34.5633
1870.5	33.8072
1871.5	33.4931
1872.5	35.7506
1873.5	39.3778
1874.5	33.975
1875.5	28.2586
1876.5	28.8944
1877.5	26.2467
1878.5	21.0195
1879.5	26.6908
1880.5	34.1581
1881.5	34.7842
1882.5	33.7928
1883.5	25.5494
1884.5	31.3819
1885.5	33.3253
1886.5	30.1258
1887.5	37.025
1888.5	45.3347
1889.5	35.8178
1890.5	27.2197
1891.5	25.5278
1892.5	25.9728
1893.5	26.4186
1894.5	33.1781
1895.5	31.8228
1896.5	22.0328
1897.5	25.0536
1898.5	35.5958
1899.5	34.6025
1900.5	34.7314
1901.5	35.7811
1902.5	37.3986
1903.5	31.0417
1904.5	26.4178
1905.5	29.9244
1906.5	29.1825
1907.5	36.5919
1908.5	36.7567
1909.5	34.8353
1910.5	31.0167
1911.5	33.6981
1912.5	34.4419
1913.5	32.3047
1914.5	37.1911
1915.5	38.175
1916.5	40.0167
1917.5	41.6803
1918.5	42.96
1919.5	50.66
1920.5	42.1392
1921.5	40.2967
1922.5	52.5147
1923.5	51.5308
1924.5	33.1581
1925.5	38.55
1926.5	36.8497
1927.5	29.637
1928.5	35.7625
1929.5	31.1436
1930.5	27.8817
1931.5	26.6545
1932.5	32.9803
1933.5	28.6581
1934.5	32.148
1935.5	32.8045
1936.5	30.8095
1937.5	48.1833
1938.5	52.7931
1939.5	36.5897
1940.5	32.9519
1941.5	37.8169
1942.5	34.4667
1943.5	35.5611
1944.5	30.3322
1945.5	38.7322
1946.5	46.3375
1947.5	38.8631
1948.5	34.4344
1949.5	34.8803
1950.5	36.6056
1951.5	40.2561
1952.5	41.7372
1953.5	39.4286
1954.5	44.2011
1955.5	50.975
1956.5	40.7053
1957.5	38.6742
1958.5	31.8822
1959.5	31.5414
1960.5	23.5222
1961.5	26.885
1962.5	31.0717
1963.5	28.9161
1964.5	31.8872
1965.5	30.6075
1966.5	35.2806
1967.5	35.7544
1968.5	34.2139
1969.5	40.1461
1970.5	43.3989
1971.5	33.0442
1972.5	30.0186
1973.5	29.3644
1974.5	34.9478
1975.5	32.5617
1976.5	29.2078
1977.5	26.0925
1978.5	31.1331
1979.5	39.97
1980.5	35.3181
1981.5	33.5661
1982.5	34.8142
1983.5	32.4578
1984.5	34.7636
1985.5	37.7547
1986.5	37.6261
1987.5	33.6667
1988.5	36.6694
1989.5	35.6839
1990.5	31.7486
1991.5	38.9133
1992.5	39.0669
1993.5	36.137
1994.5	32.9589
1995.5	32.4669
1996.5	38.0294
1997.5	35.3903
1998.5	31.7292
1999.5	27.3453
2000.5	34.902
2001.5	36.9828
2002.5	37.9247
2003.5	40.3614
2004.5	31.1953
2005.5	28.828
2006.5	28.9583
2007.5	29.4786
2008.5	32.5969
2009.5	38.3842
2010.5	43.0517
2011.5	41.0255
2012.5	35.8539
2013.5	36.3942
2014.5	42.2764
2015.5	45.9461
2016.5	36.9969
2017.5	44.7875
2018.5	36.7769
2019.5	39.7403
2020.5	43.575
2021.5	46.5494
2022.5	32.3756
2023.5	34.4542
2024.5	30.4589
2025.5	34.7444
2026.5	42.3367
2027.5	32.3708
2028.5	30.6275
2029.5	27.6706
2030.5	20.8836
2031.5	33.4717
2032.5	34.9081
2033.5	33.2256
2034.5	37.0872
2035.5	40.6797
2036.5	34.0895
2037.5	29.3556
2038.5	28.8825
2039.5	34.0772
2040.5	29.3806
2041.5	30.8972
2042.5	32.9061
2043.5	35.5094
2044.5	32.3483
2045.5	40.0575
2046.5	45.7811
2047.5	43.0389
2048.5	45.8458
2049.5	46.2058
2050.5	41.4495
2051.5	43.9092
2052.5	42.3106
2053.5	40.7483
2054.5	37.2081
2055.5	36.3311
2056.5	38.5794
2057.5	34.3925
2058.5	40.0819
2059.5	50.5766
2060.5	49.973
2061.5	45.9775
2062.5	41.1406
2063.5	45.2483
2064.5	47.9858
2065.5	47.79
2066.5	39.3725
2067.5	43.9369
2068.5	52.0186
2069.5	46.9917
2070.5	48.9991
2071.5	46.3067
2072.5	38.2417
2073.5	40.6889
2074.5	42.2906
2075.5	47.755
2076.5	39.6025
2077.5	39.3875
2078.5	38.9639
2079.5	36.0219
2080.5	42.9469
2081.5	31.7155
2082.5	34.6753
2083.5	42.8408
2084.5	34.6939
2085.5	33.5078
2086.5	35.2181
2087.5	47.2114
2088.5	43.1106
2089.5	39.2253
2090.5	50.5647
2091.5	55.6142
2092.5	46.4939
2093.5	50.4292
2094.5	45.0056
2095.5	45.3555
2096.5	44.4586
2097.5	40.4722
2098.5	45.3128
2099.5	40.2211
2100.5	36.3642
2101.5	41.1772
2102.5	46.5775
2103.5	35.3278
2104.5	40.8769
2105.5	53.8319
2106.5	48.4961
2107.5	50.5544
2108.5	58.9383
2109.5	48.1022
2110.5	41.2819
2111.5	43.1225
2112.5	53.6825
2113.5	50.9042
2114.5	41.2597
2115.5	49.7861
2116.5	45.8558
2117.5	42.0219
2118.5	45.3906
2119.5	44.6095
2120.5	58.2314
2121.5	73.0567
2122.5	54.0292
2123.5	57.1936
2124.5	51.457
2125.5	51.995
2126.5	53.1197
2127.5	62.9622
2128.5	65.4875
2129.5	48.4433
2130.5	46.3572
2131.5	56.4559
2132.5	53.9939
2133.5	53.9442
2134.5	47.8533
2135.5	53.6681
2136.5	50.66
2137.5	49.6883
2138.5	50.26
2139.5	59.5936
2140.5	65.6555
2141.5	54.5017
2142.5	49.2044
2143.5	58.8944
2144.5	60.2928
2145.5	54.48
2146.5	49.098
2147.5	53.3481
2148.5	49.7994
2149.5	47.5886
2150.5	57.2978
2151.5	53.0197
2152.5	52.9075
2153.5	59.7992
2154.5	62.8175
2155.5	56.4525
2156.5	69.2894
2157.5	71.5478
2158.5	54.3614
2159.5	52.8144
2160.5	53.1853
2161.5	49.6295
2162.5	66.975
2163.5	71.0083
2164.5	68.1883
2165.5	62.4111
2166.5	73.2389
2167.5	74.8047
2168.5	69.1481
2169.5	59.4122
2170.5	57.2236
2171.5	63.2378
2172.5	75.8267
2173.5	83.2347
2174.5	67.1417
2175.5	52.9967
2176.5	44.4419
2177.5	56.3644
2178.5	61.72
2179.5	66.7253
2180.5	69.7
2181.5	65.15
2182.5	65.8792
2183.5	69.7247
2184.5	73.7664
2185.5	73.1772
2186.5	53.9767
2187.5	40.2106
2188.5	46.1153
2189.5	54.5195
2190.5	57.5475
2191.5	67.0667
2192.5	68.5414
2193.5	47.3783
2194.5	50.8558
2195.5	49.5947
2196.5	48.7022
2197.5	60.408
2198.5	62.4803
2199.5	58.0608
2200.5	58.1794
2201.5	58.8914
2202.5	50.6931
2203.5	49.8494
2204.5	53.5511
2205.5	50.24
2206.5	53.2608
2207.5	59.78
2208.5	55.3025
2209.5	52.5817
2210.5	56.8589
2211.5	51.1728
2212.5	47.5861
2213.5	43.76
2214.5	49.4189
2215.5	58.7183
2216.5	54.5891
2217.5	47.4589
2218.5	54.9211
2219.5	54.7986
2220.5	63.4044
2221.5	55.9053
2222.5	60.7539
2223.5	48.9495
2224.5	50.4
2225.5	50.3775
2226.5	47.2055
2227.5	40.6936
2228.5	46.285
2229.5	48.0225
2230.5	50.2339
2231.5	49.2358
2232.5	54.9017
2233.5	56.5586
2234.5	52.5383
2235.5	61.4269
2236.5	53.6933
2237.5	45.5217
2238.5	50.4161
2239.5	44.1875
2240.5	45.7733
2241.5	50.4028
2242.5	46.8505
2243.5	46.828
2244.5	45.44
2245.5	54.4125
2246.5	51.0767
2247.5	57.5908
2248.5	63.3889
2249.5	52.8844
2250.5	54.4744
2251.5	52.4308
2252.5	56.3261
2253.5	49.2172
2254.5	51.9481
2255.5	54.6886
2256.5	46.1892
2257.5	39.6528
2258.5	45.7864
2259.5	48.9778
2260.5	52.0731
2261.5	47.7075
2262.5	57.483
2263.5	51.8272
2264.5	48.8819
2265.5	50.0483
2266.5	50.8836
2267.5	64.5767
2268.5	54.042
2269.5	47.5658
2270.5	52.0881
2271.5	46.4983
2272.5	49.0328
2273.5	53.0375
2274.5	53.632
2275.5	58.9267
2276.5	65.9161
2277.5	64.8689
2278.5	64.4606
2279.5	56.5517
2280.5	57.657
2281.5	58.128
2282.5	62.3622
2283.5	62.5936
2284.5	71.7131
2285.5	64.9308
2286.5	56.2408
2287.5	64.3286
2288.5	83.9958
2289.5	88.1011
2290.5	94.7114
2291.5	102.772
2292.5	78.3208
2293.5	70.8961
2294.5	79.6311
2295.5	86.2645
2296.5	75.6656
2297.5	64.0472
2298.5	66.2495
2299.5	61.4019
2300.5	63.4481
2301.5	66.0867
2302.5	70.3553
2303.5	67.6578
2304.5	71.5344
2305.5	69.617
2306.5	59.1936
2307.5	71.5586
2308.5	72.7783
2309.5	62.4153
2310.5	53.883
2311.5	63.31
2312.5	66.7542
2313.5	59.3611
2314.5	53.7467
2315.5	62.3583
2316.5	71.9917
2317.5	72.6875
2318.5	61.0861
2319.5	51.0711
2320.5	51.4536
2321.5	52.7875
2322.5	51.0975
2323.5	57.9842
2324.5	57.5761
2325.5	62.1233
2326.5	64.0783
2327.5	62.5178
2328.5	54.5611
2329.5	66.335
2330.5	55.2989
2331.5	52.4911
2332.5	53.1531
2333.5	54.5597
2334.5	54.28
2335.5	54.4342
2336.5	61.5008
2337.5	59.0181
2338.5	47.8097
2339.5	53.0211
2340.5	48.86
2341.5	43.7278
2342.5	49.7056
2343.5	48.58
2344.5	49.4997
2345.5	43.1797
2346.5	62.4839
2347.5	65.87
2348.5	59.1008
2349.5	59.1378
2350.5	51.2761
2351.5	49.0578
2352.5	45.9116
2353.5	50.5839
2354.5	53.0792
2355.5	50.0553
2356.5	50.4344
2357.5	51.0997
2358.5	53.9067
2359.5	56.2644
2360.5	56.0322
2361.5	54.4797
2362.5	47.6019
2363.5	49.9328
2364.5	65.3895
2365.5	61.0808
2366.5	56.225
2367.5	60.0333
2368.5	62.4686
2369.5	56.26
2370.5	63.9058
2371.5	61.943
2372.5	70.9975
2373.5	62.7742
2374.5	63.9778
2375.5	55.3708
2376.5	54.2639
2377.5	60.5908
2378.5	66.6414
2379.5	75.1983
2380.5	61.2625
2381.5	60.1817
2382.5	68.5378
2383.5	68.0175
2384.5	64.1572
2385.5	61.7586
2386.5	53.3128
2387.5	49.9944
2388.5	43.6897
2389.5	52.5758
2390.5	62.3992
2391.5	55.8417
2392.5	53.3161
2393.5	58.6656
2394.5	60.318
2395.5	68.2167
2396.5	57.6328
2397.5	45.9475
2398.5	59.1967
2399.5	71.1886
2400.5	59.6719
2401.5	61.6128
2402.5	73.6567
2403.5	75.9586
2404.5	73.8814
2405.5	70.2758
2406.5	52.3839
2407.5	57.0578
2408.5	59.1417
2409.5	52.915
2410.5	51.3883
2411.5	50.8958
2412.5	58.1511
2413.5	58.5117
2414.5	55.3886
2415.5	66.2878
2416.5	59.4019
2417.5	60.8044
2418.5	69.8958
2419.5	66.2711
2420.5	64.0847
2421.5	65.5272
2422.5	77.4769
2423.5	68.0075
2424.5	66.8608
2425.5	69.638
2426.5	76.9467
2427.5	83.4278
2428.5	75.7311
2429.5	76.8644
2430.5	83.3472
2431.5	85.2317
2432.5	99.7266
2433.5	112.109
2434.5	116.451
2435.5	104.079
2436.5	95.2653
2437.5	94.8564
2438.5	98.6953
2439.5	91.7528
2440.5	86.6267
2441.5	87.9794
2442.5	89.3692
2443.5	86.5517
2444.5	77.1683
2445.5	67.8153
2446.5	64.6589
2447.5	63.8817
2448.5	70.3005
2449.5	60.7872
2450.5	52.0608
2451.5	70.2119
2452.5	68.16
2453.5	66.9719
2454.5	67.1531
2455.5	70.212
2456.5	64.1247
2457.5	69.0142
2458.5	67.038
2459.5	56.0111
2460.5	49.3408
2461.5	45.6031
2462.5	49.8578
2463.5	50.1486
2464.5	56.6222
2465.5	53.2817
2466.5	42.5167
2467.5	42.5192
2468.5	42.027
2469.5	49.5547
2470.5	49.6583
2471.5	49.6892
2472.5	53.4189
2473.5	54.9447
2474.5	51.2367
2475.5	59.2211
2476.5	75.4345
2477.5	75.1275
2478.5	58.2236
2479.5	55.297
2480.5	44.0644
2481.5	45.6819
2482.5	46.5083
2483.5	48.1689
2484.5	46.8353
2485.5	48.6011
2486.5	55.7047
2487.5	44.5525
2488.5	35.4711
2489.5	33.9442
2490.5	43.2406
2491.5	47.7011
2492.5	41.0703
2493.5	37.7578
2494.5	43.4528
2495.5	48.8492
2496.5	41.4131
2497.5	43.8655
2498.5	44.8236
2499.5	42.9733
2500.5	44.143
2501.5	38.5042
2502.5	35.2375
2503.5	28.3728
2504.5	29.3261
2505.5	39.7431
2506.5	37.8456
2507.5	35.7442
2508.5	40.8897
2509.5	47.72
2510.5	55.8347
2511.5	60.13
2512.5	49.0536
2513.5	49.9136
2514.5	58.3405
2515.5	49.9456
2516.5	47.8158
2517.5	56.5325
2518.5	52.5834
2519.5	52.5439
2520.5	50.9881
2521.5	50.9028
2522.5	48.8631
2523.5	37.8211
2524.5	37.2769
2525.5	41.7719
2526.5	40.8172
2527.5	42.1244
2528.5	44.4325
2529.5	57.1489
2530.5	45.3292
2531.5	39.65
2532.5	56.1486
2533.5	54.3997
2534.5	47.3036
2535.5	54.1903
2536.5	52.3964
2537.5	50.2411
2538.5	46.3753
2539.5	39.5997
2540.5	39.2239
2541.5	47.26
2542.5	50.8344
2543.5	47.7858
2544.5	51.2733
2545.5	57.0914
2546.5	51.6411
2547.5	54.4833
2548.5	58.8056
2549.5	56.4261
2550.5	50.2472
2551.5	42.3894
2552.5	34.6222
2553.5	35.5136
2554.5	41.9036
2555.5	39.3189
2556.5	42.8614
2557.5	55.5639
2558.5	64.2461
2559.5	56.8303
2560.5	55.9922
2561.5	48.0044
2562.5	51.7456
2563.5	52.8875
2564.5	62.2844
2565.5	49.6811
2566.5	47.9597
2567.5	53.4925
2568.5	55.1667
2569.5	46.5436
2570.5	39.9742
2571.5	45.1055
2572.5	46.0406
2573.5	48.4472
2574.5	44.9828
2575.5	49.1258
2576.5	57.2592
2577.5	52.8203
2578.5	53.4994
2579.5	54.5342
2580.5	47.1781
2581.5	49.5361
2582.5	51.3811
2583.5	57.4605
2584.5	51.2508
2585.5	61.5245
2586.5	61.8328
2587.5	66.3861
2588.5	63.8106
2589.5	68.795
2590.5	64.6583
2591.5	71.5525
2592.5	69.1319
2593.5	69.1672
2594.5	85.0519
2595.5	89.9608
2596.5	77.508
2597.5	69.9142
2598.5	72.7361
2599.5	71.5733
2600.5	81.5536
2601.5	83.4817
2602.5	73.4353
2603.5	66.9844
2604.5	67.0364
2605.5	66.4419
2606.5	62.7114
2607.5	62.3942
2608.5	52.1606
2609.5	52.8797
2610.5	53.5753
2611.5	46.4678
2612.5	39.6167
2613.5	44.3711
2614.5	47.5564
2615.5	58.085
2616.5	64.1739
2617.5	54.6736
2618.5	43.8061
2619.5	43.2419
2620.5	47.2645
2621.5	46.8244
2622.5	38.6039
2623.5	40.2333
2624.5	39.0325
2625.5	46.2544
2626.5	56.3311
2627.5	49.8786
2628.5	50.7083
2629.5	49.6639
2630.5	42.1355
2631.5	45.958
2632.5	43.3572
2633.5	38.7181
2634.5	42.2811
2635.5	51.0792
2636.5	51.5106
2637.5	48.6653
2638.5	41.1431
2639.5	32.7953
2640.5	40.2625
2641.5	43.2553
2642.5	40.1997
2643.5	35.2067
2644.5	42.3036
2645.5	43.0247
2646.5	27.4342
2647.5	27.4219
2648.5	36.5755
2649.5	40.4533
2650.5	40.7828
2651.5	40.6475
2652.5	34.7094
2653.5	33.9256
2654.5	37.5319
2655.5	41.5733
2656.5	36.7344
2657.5	37.1567
2658.5	37.7897
2659.5	31.8781
2660.5	33.3225
2661.5	34.8464
2662.5	32.0372
2663.5	31.9275
2664.5	34.9128
2665.5	39.28
2666.5	36.5767
2667.5	36.3281
2668.5	38.1536
2669.5	33.9131
2670.5	24.7861
2671.5	22.2592
2672.5	28.5361
2673.5	32.3456
2674.5	36.8053
2675.5	29.507
2676.5	33.7633
2677.5	29.3161
2678.5	27.6742
2679.5	30.5547
2680.5	23.6469
2681.5	27.8136
2682.5	29.5467
2683.5	38.8447
2684.5	33.6361
2685.5	29.0814
2686.5	26.7622
2687.5	27.9931
2688.5	28.3992
2689.5	29.0569
2690.5	34.1242
2691.5	34.5264
2692.5	30.5906
2693.5	31.8519
2694.5	33.9561
2695.5	32.8953
2696.5	33.4489
2697.5	29.3431
2698.5	34.0114
2699.5	32.2183
2700.5	30.0767
2701.5	27.8828
2702.5	19.545
2703.5	20.7275
2704.5	27.4694
2705.5	27.3714
2706.5	27.588
2707.5	26.97
2708.5	21.7483
2709.5	20.6286
2710.5	23.7797
2711.5	31.4494
2712.5	23.61
2713.5	19.1128
2714.5	25.8875
2715.5	28.8483
2716.5	26.4475
2717.5	25.5564
2718.5	29.6197
2719.5	26.7447
2720.5	23.3425
2721.5	29.2553
2722.5	26.0225
2723.5	22.3903
2724.5	25.1436
2725.5	26.4569
2726.5	22.7933
2727.5	23.7031
2728.5	25.0267
2729.5	22.14
2730.5	24.6369
2731.5	32.9872
2732.5	27.4747
2733.5	28.035
2734.5	30.6111
2735.5	25.1017
2736.5	23.7967
2737.5	19.5642
2738.5	24.7431
2739.5	22.1742
2740.5	23.7853
2741.5	23.2503
2742.5	17.9319
2743.5	21.003
2744.5	26.0608
2745.5	25.5186
2746.5	23.2689
2747.5	21.2953
2748.5	17.5931
2749.5	18.3269
2750.5	21.2692
2751.5	19.3267
2752.5	17.3742
2753.5	17.7597
2754.5	23.0792
2755.5	26.9319
2756.5	22.8244
2757.5	22.9589
2758.5	22.1389
2759.5	21.8542
2760.5	24.3269
2761.5	23.6792
2762.5	24.11
2763.5	22.2228
2764.5	21.4036
2765.5	21.0528
2766.5	29.2428
2767.5	22.0892
2768.5	26.1858
2769.5	25.5806
2770.5	24.1006
2771.5	27.8214
2772.5	27.0056
2773.5	30.0578
2774.5	22.6811
2775.5	23.0753
2776.5	31.2883
2777.5	30.0747
2778.5	31.9503
2779.5	40.7483
2780.5	43.0503
2781.5	46.4547
2782.5	38.9453
2783.5	35.5858
2784.5	36.4028
2785.5	41.2339
2786.5	40.8636
2787.5	36.9858
2788.5	27.2131
2789.5	26.3756
2790.5	25.2317
2791.5	28.4836
2792.5	24.4839
2793.5	24.1811
2794.5	30.8197
2795.5	24.8381
2796.5	23.1197
2797.5	23.8644
2798.5	23.6781
2799.5	37.2397
2800.5	46.0495
2801.5	31.8689
2802.5	26.0364
2803.5	30.7014
2804.5	28.2678
2805.5	23.5339
2806.5	27.2869
2807.5	21.4725
2808.5	20.9792
2809.5	19.6053
2810.5	20.2242
2811.5	21.5478
2812.5	18.9497
2813.5	20.5467
2814.5	19.4642
2815.5	17.5794
2816.5	14.2239
2817.5	15.3936
2818.5	17.86
2819.5	18.7117
2820.5	19.9697
2821.5	21.0772
2822.5	16.6064
2823.5	15.2286
2824.5	22.1669
2825.5	22.2144
2826.5	22.7817
2827.5	20.7806
2828.5	18.0903
2829.5	23.6697
2830.5	26.7075
2831.5	20.3525
2832.5	17.6478
2833.5	20.3606
2834.5	17.3369
2835.5	19.3992
2836.5	19.7544
2837.5	17.2414
2838.5	18.5464
2839.5	24.6217
2840.5	20.79
2841.5	13.1903
2842.5	10.4928
2843.5	16.3222
2844.5	14.4953
2845.5	14.9181
2846.5	13.9364
2847.5	17.1333
2848.5	17.4956
2849.5	17.9006
2850.5	12.4847
2851.5	17.1161
2852.5	19.7497
2853.5	17.9158
2854.5	13.4353
2855.5	10.8767
2856.5	12.1214
2857.5	14.3464
2858.5	15.9611
2859.5	17.4903
2860.5	22.9467
2861.5	19.2631
2862.5	19.9717
2863.5	29.9967
2864.5	33.3181
2865.5	23.4425
2866.5	17.1522
2867.5	12.74
2868.5	15.21
2869.5	18.9342
2870.5	21.3344
2871.5	20.2833
2872.5	15.4189
2873.5	17.1131
2874.5	13.7242
2875.5	15.895
2876.5	15.4422
2877.5	18.7906
2878.5	17.9683
2879.5	18.2697
2880.5	14.1411
2881.5	12.8069
2882.5	14.6553
2883.5	15.0358
2884.5	22.2444
2885.5	22.2811
2886.5	18.4036
2887.5	16.8078
2888.5	16.4689
2889.5	20.4989
2890.5	17.7394
2891.5	18.3194
2892.5	18.407
2893.5	16.4114
2894.5	17.3303
2895.5	20.3708
2896.5	19.2669
2897.5	18.7639
2898.5	20.0767
2899.5	18.7561
2900.5	17.3119
2901.5	18.5592
2902.5	16.9795
2903.5	17.5222
2904.5	19.0825
2905.5	17.4869
2906.5	18.16
2907.5	19.9536
2908.5	15.8472
2909.5	13.9425
2910.5	15.2925
2911.5	14.4725
2912.5	15.0708
2913.5	18.3042
2914.5	19.0494
2915.5	16.0814
2916.5	17.8386
2917.5	19.295
2918.5	16.1633
2919.5	23.9311
2920.5	18.9933
2921.5	18.1931
2922.5	19.5056
2923.5	16.2844
2924.5	16.6186
2925.5	14.7047
2926.5	18.0425
2927.5	21.4694
2928.5	23.4475
2929.5	27.8328
2930.5	27.7019
2931.5	23.198
2932.5	22.8978
2933.5	22.68
2934.5	27.5503
2935.5	22.8025
2936.5	16.0117
2937.5	15.5811
2938.5	17.1539
2939.5	18.6464
2940.5	18.5236
2941.5	13.4306
2942.5	15.6456
2943.5	19.3181
2944.5	18.732
2945.5	15.4989
2946.5	15.9672
2947.5	13.8411
2948.5	15.4883
2949.5	22.3375
2950.5	23.1578
2951.5	16.0808
2952.5	12.48
2953.5	21.8269
2954.5	22.5458
2955.5	22.7942
2956.5	18.7419
2957.5	16.7247
2958.5	17.6336
2959.5	17.9511
2960.5	23.3797
2961.5	20.1894
2962.5	18.9219
2963.5	14.3936
2964.5	19.7042
2965.5	20.9256
2966.5	15.7889
2967.5	15.1867
2968.5	12.4661
2969.5	13.7867
2970.5	20.6331
2971.5	18.3044
2972.5	12.9808
2973.5	11.9375
2974.5	16.1997
2975.5	18.1592
2976.5	15.2047
2977.5	19.3967
2978.5	24.1522
2979.5	26.0919
2980.5	23.7408
2981.5	18.6931
2982.5	17.9839
2983.5	13.6858
2984.5	14.1169
2985.5	16.7856
2986.5	16.1817
2987.5	20.3808
2988.5	22.7264
2989.5	19.9458
2990.5	17.8208
2991.5	24.5536
2992.5	25.4406
2993.5	19.8761
2994.5	22.1658
2995.5	21.4814
2996.5	30.8856
2997.5	29.7553
2998.5	26.4686
2999.5	20.9828
3000.5	22.8211
3001.5	25.7517
3002.5	18.5881
3003.5	20.5975
3004.5	15.4594
3005.5	22.5333
3006.5	30.875
3007.5	22.9119
3008.5	17.5883
3009.5	18.8192
3010.5	20.9794
3011.5	19.0128
3012.5	15.4264
3013.5	16.9969
3014.5	10.9
3015.5	10.3764
3016.5	14.6036
3017.5	16.0081
3018.5	15.5986
3019.5	16.3956
3020.5	17.3914
3021.5	14.6272
3022.5	13.2878
3023.5	20.1642
3024.5	20.8958
3025.5	13.2469
3026.5	13.8622
3027.5	16.48
3028.5	15.6989
3029.5	13.9478
3030.5	11.4847
3031.5	11.1006
3032.5	13.0469
3033.5	17.1936
3034.5	27.1892
3035.5	22.3125
3036.5	19.7289
3037.5	20.2236
3038.5	15.9456
3039.5	16.2186
3040.5	15.7103
3041.5	11.2547
3042.5	7.55722
3043.5	9.98667
3044.5	13.3972
3045.5	12.1078
3046.5	12.8908
3047.5	14.955
3048.5	12.3831
3049.5	9.98972
3050.5	12.6497
3051.5	14.2056
3052.5	17.7044
3053.5	17.1167
3054.5	18.6378
3055.5	18.7219
3056.5	22.0222
3057.5	23.1119
3058.5	19.6436
3059.5	16.7495
3060.5	13.1331
3061.5	12.6878
3062.5	16.3817
3063.5	15.0483
3064.5	17.7281
3065.5	16.5433
3066.5	14.2311
3067.5	14.7942
3068.5	18.22
3069.5	20.0856
3070.5	23.9433
3071.5	27.5797
3072.5	27.3861
3073.5	18.7994
3074.5	13.8111
3075.5	12.5219
3076.5	10.3364
3077.5	11.495
3078.5	16.7139
3079.5	13.9497
3080.5	12.8275
3081.5	13.7725
3082.5	16.2011
3083.5	12.3297
3084.5	15.6772
3085.5	18.4197
3086.5	14.11
3087.5	10.0228
3088.5	10.7089
3089.5	10.2022
3090.5	10.7017
3091.5	8.85666
3092.5	9.85583
3093.5	11.0192
3094.5	13.0144
3095.5	12.5961
3096.5	12.1094
3097.5	13.0494
3098.5	10.8461
3099.5	13.3075
3100.5	17.9375
3101.5	14.4458
3102.5	10.2828
3103.5	10.3075
3104.5	14.8247
3105.5	18.1567
3106.5	16.2792
3107.5	14.4181
3108.5	14.6575
3109.5	16.445
3110.5	14.5481
3111.5	12.4244
3112.5	12.5369
3113.5	11.6975
3114.5	10.52
3115.5	11.8053
3116.5	10.3172
3117.5	7.97556
3118.5	10.6008
3119.5	9.46666
3120.5	9.12639
3121.5	7.68528
3122.5	11.1525
3123.5	8.3825
3124.5	7.91195
3125.5	8.95417
3126.5	10.5664
3127.5	11.2267
3128.5	15.6103
3129.5	15.4714
3130.5	12.2275
3131.5	10.425
3132.5	10.0369
3133.5	11.8617
3134.5	10.6714
3135.5	9.98416
3136.5	10.1914
3137.5	11.6678
3138.5	13.0811
3139.5	15.5583
3140.5	10.7331
3141.5	8.79389
3142.5	9.49111
3143.5	13.1339
3144.5	15.2931
3145.5	13.365
3146.5	9.26
3147.5	6.50694
3148.5	4.59167
3149.5	5.17583
3150.5	5.36139
3151.5	7.82667
3152.5	7.42472
3153.5	9.63333
3154.5	11.0717
3155.5	10.4483
3156.5	6.54306
3157.5	5.86722
3158.5	8.01583
3159.5	8.26917
3160.5	8.38889
3161.5	12.0456
3162.5	12.8572
3163.5	13.25
3164.5	12.2969
3165.5	13.2403
3166.5	11.7783
3167.5	6.74
3168.5	6.63417
3169.5	9.64361
3170.5	10.1706
3171.5	8.57167
3172.5	9.10778
3173.5	9.4525
3174.5	13.4656
3175.5	14.0431
3176.5	11.6478
3177.5	8.92333
3178.5	6.40667
3179.5	8.01722
3180.5	10.37
3181.5	9.40861
3182.5	8.40555
3183.5	5.34361
3184.5	5.10556
3185.5	6.30583
3186.5	5.91389
3187.5	7.50778
3188.5	7.22555
3189.5	6.58028
3190.5	6.55861
3191.5	11.0322
3192.5	13.62
3193.5	10.9281
3194.5	7.09556
3195.5	8.57694
3196.5	9.75139
3197.5	12.6264
3198.5	11.2925
3199.5	7.82083
3200.5	11.3617
3201.5	10.8842
3202.5	8.38833
3203.5	8.21
3204.5	12.0178
3205.5	10.6658
3206.5	8.28306
3207.5	8.65472
3208.5	9.48917
3209.5	7.68944
3210.5	8.54972
3211.5	7.03639
3212.5	7.31778
3213.5	5.77528
3214.5	7.25889
3215.5	6.75
3216.5	6.51083
3217.5	7.6025
3218.5	9.58555
3219.5	9.60555
3220.5	9.15278
3221.5	8.51139
3222.5	10.0708
3223.5	13.9328
3224.5	11.1522
3225.5	9.16417
3226.5	11.4697
3227.5	13.5489
3228.5	11.3636
3229.5	8.71139
3230.5	7.87278
3231.5	7.90306
3232.5	9.02805
3233.5	8.27055
3234.5	7.99806
3235.5	7.87695
3236.5	7.65889
3237.5	8.55167
3238.5	9.53222
3239.5	7.08472
3240.5	7.89583
3241.5	7.93611
3242.5	7.80056
3243.5	11.3706
3244.5	11.1286
3245.5	11.6292
3246.5	8.93167
3247.5	10.3878
3248.5	12.2347
3249.5	12.2419
3250.5	10.7583
3251.5	14.7967
3252.5	16.705
3253.5	15.3122
3254.5	11.5894
3255.5	8.70639
3256.5	11.4086
3257.5	12.435
3258.5	9.29083
3259.5	12.1153
3260.5	13.8714
3261.5	11.4533
3262.5	8.43889
3263.5	8.43833
3264.5	7.92167
3265.5	7.66583
3266.5	8.95027
3267.5	10.1836
3268.5	9.70027
3269.5	9.41166
3270.5	9.56945
3271.5	9.51777
3272.5	9.92389
3273.5	10.4469
3274.5	8.1425
3275.5	7.7825
3276.5	9.79444
3277.5	9.79639
3278.5	6.59528
3279.5	7.35917
3280.5	5.34583
3281.5	6.32
3282.5	8.99861
3283.5	10.1108
3284.5	7.97722
3285.5	5.90111
3286.5	6.9025
3287.5	7.32667
3288.5	6.50611
3289.5	5.95139
3290.5	7.44222
3291.5	7.46833
3292.5	6.64083
3293.5	10.2081
3294.5	11.0019
3295.5	6.33444
3296.5	7.50806
3297.5	5.74611
3298.5	5.14083
3299.5	9.73083
3300.5	6.34555
3301.5	5.47361
3302.5	7.00528
3303.5	6.65972
3304.5	4.12722
3305.5	3.13444
3306.5	5.66861
3307.5	7.74417
3308.5	5.98778
3309.5	6.59778
3310.5	7.92278
3311.5	5.92083
3312.5	6.76139
3313.5	8.75222
3314.5	5.97056
3315.5	4.22889
3316.5	7.63583
3317.5	10.3292
3318.5	9.39833
3319.5	7.30389
3320.5	7.45417
3321.5	6.39806
3322.5	5.91639
3323.5	5.81611
3324.5	7.62028
3325.5	8.32944
3326.5	7.95111
3327.5	8.11583
3328.5	5.6625
3329.5	6.94222
3330.5	7.33944
3331.5	8.05583
3332.5	8.19611
3333.5	7.40278
3334.5	10.5803
3335.5	10.1597
3336.5	7.81556
3337.5	8.16528
3338.5	8.83889
3339.5	9.12222
3340.5	8.15222
3341.5	8.69944
3342.5	9.16028
3343.5	14.0869
3344.5	14.8181
3345.5	12.7197
3346.5	8.13972
3347.5	6.68944
3348.5	8.87278
3349.5	8.05667
3350.5	6.54833
3351.5	6.53722
3352.5	8.49972
3353.5	8.54139
3354.5	8.67139
3355.5	7.20083
3356.5	7.04556
3357.5	6.71278
3358.5	11.0228
3359.5	10.8367
3360.5	4.955
3361.5	8.23166
3362.5	9.71055
3363.5	7.23806
3364.5	4.79528
3365.5	4.39028
3366.5	4.26167
3367.5	7.27805
3368.5	6.44333
3369.5	7.77666
3370.5	5.06195
3371.5	4.41917
3372.5	9.09583
3373.5	8.90916
3374.5	7.18361
3375.5	5.23639
3376.5	6.03889
3377.5	6.13583
3378.5	6.06222
3379.5	8.42694
3380.5	6.93889
3381.5	8.25194
3382.5	8.77972
3383.5	6.6325
3384.5	8.29861
3385.5	8.56667
3386.5	6.31639
3387.5	7.80667
3388.5	8.11194
3389.5	11.1786
3390.5	10.0381
3391.5	6.57056
3392.5	8.0325
3393.5	7.08
3394.5	4.90556
3395.5	4.655
3396.5	6.03722
3397.5	6.97695
3398.5	7.20389
3399.5	9.7875
3400.5	12.3881
3401.5	10.3275
3402.5	11.1697
3403.5	9.155
3404.5	8.87611
3405.5	11.2875
3406.5	10.6314
3407.5	10.1686
3408.5	7.98722
3409.5	7.03444
3410.5	8.96028
3411.5	11.3742
3412.5	13.805
3413.5	10.5081
3414.5	5.41972
3415.5	7.47972
3416.5	10.3842
3417.5	18.3444
3418.5	25.9522
3419.5	21.5581
3420.5	13.6386
3421.5	9.70694
3422.5	7.60722
3423.5	5.55417
3424.5	8.94889
3425.5	6.975
3426.5	4.61556
3427.5	6.09972
3428.5	4.61139
3429.5	5.16889
3430.5	7.3075
3431.5	7.72611
3432.5	10.6167
3433.5	8.88472
3434.5	6.63194
3435.5	7.7925
3436.5	5.85167
3437.5	2.65528
3438.5	5.39305
3439.5	7.24389
3440.5	6.59694
3441.5	7.35333
3442.5	9.45472
3443.5	14.8258
3444.5	13.6894
3445.5	12.5575
3446.5	12.8189
3447.5	9.04222
3448.5	7.12028
3449.5	7.28305
3450.5	9.85833
3451.5	9.64277
3452.5	7.67361
3453.5	7.57111
3454.5	7.51334
3455.5	9.44639
3456.5	11.0608
3457.5	10.6331
3458.5	7.16806
3459.5	7.09722
3460.5	9.14
3461.5	7.19611
3462.5	6.855
3463.5	10.59
3464.5	11.1653
3465.5	8.67222
3466.5	8.63333
3467.5	9.77667
3468.5	6.73722
3469.5	4.875
3470.5	5.37861
3471.5	6.61028
3472.5	7.48611
3473.5	7.60027
3474.5	6.65028
3475.5	5.53583
3476.5	5.93583
3477.5	7.69139
3478.5	8.38861
3479.5	7.14722
3480.5	7.32472
3481.5	9.52611
3482.5	7.90278
3483.5	7.13806
3484.5	7.90889
3485.5	7.86556
3486.5	7.73556
3487.5	7.55583
3488.5	6.94695
3489.5	5.98917
3490.5	6.29722
3491.5	7.18611
3492.5	6.62917
3493.5	6.91778
3494.5	7.90917
3495.5	7.87
3496.5	10.0233
3497.5	9.58167
3498.5	7.15444
3499.5	8.41222
[truncated: 11,498 more rows]

## Sheet: Figure 1C
4000.5	3.65056
4001.5	3.7475
4002.5	3.1025
4003.5	4.43306
4004.5	6.40778
4005.5	6.31639
4006.5	2.40472
4007.5	0.971945
4008.5	3.47778
4009.5	5.05889
4010.5	4.25805
4011.5	3.57417
4012.5	3.53028
4013.5	3.10028
4014.5	2.34194
4015.5	3.43778
4016.5	3.30305
4017.5	3.29305
4018.5	3.61583
4019.5	3.24611
4020.5	3.51639
4021.5	3.38889
4022.5	3.18861
4023.5	5.2125
4024.5	6.67917
4025.5	6.14
4026.5	4.63889
4027.5	4.27333
4028.5	2.67639
4029.5	3.36111
4030.5	3.7925
4031.5	3.65028
4032.5	2.19611
4033.5	2.93111
4034.5	3.12417
4035.5	2.42639
4036.5	1.46528
4037.5	1.22694
4038.5	1.44806
4039.5	2.39222
4040.5	3.09389
4041.5	2.84555
4042.5	5.5975
4043.5	7.23361
4044.5	6.31361
4045.5	6.22889
4046.5	5.3875
4047.5	3.48139
4048.5	2.31306
4049.5	2.69722
4050.5	3.58389
4051.5	2.56389
4052.5	3.29583
4053.5	2.835
4054.5	3.1725
4055.5	3.65389
4056.5	3.89639
4057.5	3.46833
4058.5	2.62194
4059.5	2.63333
4060.5	2.04583
4061.5	2.38028
4062.5	3.1525
4063.5	2.74417
4064.5	1.80139
4065.5	2.38917
4066.5	4.71861
4067.5	3.68667
4068.5	2.61889
4069.5	4.48611
4070.5	6.44055
4071.5	5.47389
4072.5	4.77444
4073.5	5.18972
4074.5	3.73444
4075.5	1.58139
4076.5	2.42028
4077.5	3.23972
4078.5	3.04111
4079.5	4.48472
4080.5	3.99639
4081.5	2.48389
4082.5	2.66972
4083.5	1.33333
4084.5	0.890833
4085.5	2.39139
4086.5	3.98305
4087.5	4.70194
4088.5	4.26722
4089.5	2.4175
4090.5	1.96667
4091.5	3.90917
4092.5	4.98056
4093.5	2.83028
4094.5	3.48722
4095.5	4.14667
4096.5	4.76055
4097.5	6.21917
4098.5	4.30695
4099.5	1.81167
4100.5	1.58389
4101.5	2.04111
4102.5	1.90944
4103.5	2.53
4104.5	3.72389
4105.5	2.92528
4106.5	3.20944
4107.5	3.16778
4108.5	3.77528
4109.5	3.49389
4110.5	4.64056
4111.5	4.0475
4112.5	2.28278
4113.5	2.50028
4114.5	3.14417
4115.5	3.46361
4116.5	3.16333
4117.5	2.64861
4118.5	3.44555
4119.5	3.67139
4120.5	2.96167
4121.5	2.59694
4122.5	1.17778
4123.5	1.32694
4124.5	3.43278
4125.5	3.30778
4126.5	2.79639
4127.5	4.38583
4128.5	3.38667
4129.5	1.03083
4130.5	1.03417
4131.5	2.49861
4132.5	3.36333
4133.5	4.27055
4134.5	5.76194
4135.5	5.535
4136.5	5.19445
4137.5	3.40361
4138.5	3.36055
4139.5	3.47639
4140.5	4.0175
4141.5	3.58917
4142.5	3.21444
4143.5	4.26028
4144.5	3.44556
4145.5	3.30028
4146.5	3.32028
4147.5	2.91667
4148.5	1.99972
4149.5	2.2225
4150.5	1.99555
4151.5	2.49305
4152.5	2.16611
4153.5	2.54
4154.5	3.59222
4155.5	3.09278
4156.5	1.96028
4157.5	2.205
4158.5	2.83556
4159.5	2.91278
4160.5	1.98278
4161.5	1.81583
4162.5	2.79944
4163.5	2.78611
4164.5	1.93833
4165.5	3.2825
4166.5	4.8825
4167.5	5.43195
4168.5	3.65333
4169.5	2.28555
4170.5	3.04111
4171.5	2.99139
4172.5	2.46083
4173.5	2.24167
4174.5	2.63305
4175.5	2.69667
4176.5	1.47972
4177.5	1.19778
4178.5	3.37444
4179.5	5.36861
4180.5	4.26389
4181.5	2.98305
4182.5	2.17528
4183.5	2.94389
4184.5	4.11167
4185.5	3.82028
4186.5	4.51611
4187.5	3.88639
4188.5	2.88222
4189.5	4.65917
4190.5	4.78528
4191.5	3.09611
4192.5	2.36139
4193.5	2.40389
4194.5	1.15778
4195.5	1.34333
4196.5	2.69972
4197.5	3.57861
4198.5	3.5875
4199.5	3.35667
4200.5	2.10167
4201.5	1.61667
4202.5	1.93833
4203.5	0.818611
4204.5	0.803333
4205.5	2.06611
4206.5	3.01611
4207.5	4.31694
4208.5	4.44
4209.5	2.47611
4210.5	2.96361
4211.5	5.45028
4212.5	4.30111
4213.5	2.61389
4214.5	4.00167
4215.5	5.46028
4216.5	5.61028
4217.5	7.015
4218.5	7.7875
4219.5	4.7875
4220.5	4.39556
4221.5	5.22583
4222.5	2.55583
4223.5	1.43806
4224.5	1.72444
4225.5	2.60861
4226.5	3.47639
4227.5	3.33305
4228.5	2.51861
4229.5	2.26028
4230.5	1.87944
4231.5	3.17472
4232.5	4.30806
4233.5	4.79056
4234.5	4.84694
4235.5	3.51667
4236.5	2.48194
4237.5	3.12333
4238.5	2.28389
4239.5	1.62694
4240.5	2.30389
4241.5	3.31583
4242.5	4.19555
4243.5	5.76278
4244.5	4.37445
4245.5	2.7275
4246.5	2.20028
4247.5	3.9325
4248.5	3.66778
4249.5	2.96555
4250.5	3.25694
4251.5	3.80639
4252.5	3.93583
4253.5	2.72833
4254.5	2.63778
4255.5	4.41778
4256.5	3.05305
4257.5	3.75861
4258.5	5.23361
4259.5	3.07194
4260.5	1.09139
4261.5	0.975278
4262.5	3.18694
4263.5	3.74333
4264.5	3.72194
4265.5	4.53528
4266.5	5.21528
4267.5	3.58194
4268.5	2.1375
4269.5	2.15472
4270.5	2.87944
4271.5	4.1775
4272.5	3.68722
4273.5	1.61639
4274.5	0.733889
4275.5	0.583333
4276.5	0.755
4277.5	1.71528
4278.5	2.83361
4279.5	3.15444
4280.5	2.47778
4281.5	1.78167
4282.5	3.22278
4283.5	4.44472
4284.5	3.56167
4285.5	2.90972
4286.5	3.06083
4287.5	3.36083
4288.5	2.64917
4289.5	1.74472
4290.5	1.5275
4291.5	2.56278
4292.5	3.53444
4293.5	2.55028
4294.5	2.04278
4295.5	1.51694
4296.5	1.58472
4297.5	2.75444
4298.5	2.89611
4299.5	1.8275
4300.5	3.97528
4301.5	3.6375
4302.5	1.71639
4303.5	1.83472
4304.5	1.49972
4305.5	2.37528
4306.5	3.97111
4307.5	3.65944
4308.5	2.49917
4309.5	2.995
4310.5	3.24944
4311.5	3.22167
4312.5	2.74417
4313.5	2.27194
4314.5	2.27389
4315.5	2.60361
4316.5	4.19917
4317.5	3.67306
4318.5	1.80528
4319.5	2.20361
4320.5	2.095
4321.5	2.73833
4322.5	4.58278
4323.5	4.54639
4324.5	3.37139
4325.5	4.86528
4326.5	4.39556
4327.5	2.90556
4328.5	2.45194
4329.5	1.74417
4330.5	2.54583
4331.5	5.095
4332.5	4.50278
4333.5	2.46333
4334.5	2.65167
4335.5	2.40278
4336.5	2.78639
4337.5	2.52194
4338.5	1.30861
4339.5	0.558333
4340.5	0.317222
4341.5	1.24
4342.5	2.55139
4343.5	3.82305
4344.5	5.09833
4345.5	4.12389
4346.5	3.40472
4347.5	3.09028
4348.5	3.99139
4349.5	3.87528
4350.5	3.17444
4351.5	4.05806
4352.5	4.41389
4353.5	3.31028
4354.5	3.04639
4355.5	2.08889
4356.5	1.71
4357.5	2.44194
4358.5	2.07222
4359.5	1.97333
4360.5	3.28361
4361.5	2.46889
4362.5	1.26472
4363.5	1.46805
4364.5	1.87472
4365.5	3.18028
4366.5	4.17305
4367.5	3.415
4368.5	3.34833
4369.5	2.93389
4370.5	2.76278
4371.5	3.07472
4372.5	2.545
4373.5	2.1475
4374.5	2.28472
4375.5	2.235
4376.5	2.50111
4377.5	2.79917
4378.5	2.80694
4379.5	1.66528
4380.5	0.736111
4381.5	1.10611
4382.5	1.86305
4383.5	1.96028
4384.5	3.34083
4385.5	4.31111
4386.5	3.18305
4387.5	2.53333
4388.5	2.33306
4389.5	2.83333
4390.5	3.60417
4391.5	1.82083
4392.5	1.30917
4393.5	1.78361
4394.5	1.53444
4395.5	2.18306
4396.5	1.34055
4397.5	0.698611
4398.5	2.31333
4399.5	2.35278
4400.5	2.29111
4401.5	2.79889
4402.5	2.25694
4403.5	2.58555
4404.5	2.8725
4405.5	3.10611
4406.5	3.36556
4407.5	2.8525
4408.5	3.79889
4409.5	4.11528
4410.5	2.14
4411.5	1.57389
4412.5	1.66583
4413.5	1.79583
4414.5	2.6775
4415.5	1.37806
4416.5	1.36861
4417.5	2.59778
4418.5	2.62917
4419.5	3.47861
4420.5	2.77667
4421.5	1.75417
4422.5	2.11361
4423.5	2.02083
4424.5	1.11028
4425.5	1.54083
4426.5	3.74194
4427.5	3.2325
4428.5	0.992777
4429.5	0.918611
4430.5	1.41861
4431.5	1.15556
4432.5	1.31472
4433.5	2.67417
4434.5	1.99333
4435.5	2.24694
4436.5	2.2775
4437.5	0.958055
4438.5	0.133333
4439.5	0.0977778
4440.5	1.73
4441.5	3.48222
4442.5	1.97028
4443.5	1.77583
4444.5	2.86167
4445.5	2.80389
4446.5	3.66861
4447.5	4.38083
4448.5	4.30139
4449.5	3.5425
4450.5	3.85389
4451.5	3.92333
4452.5	3.06111
4453.5	2.96861
4454.5	4.29055
4455.5	4.91417
4456.5	3.48805
4457.5	3.32944
4458.5	2.34639
4459.5	1.98528
4460.5	3.45028
4461.5	2.86944
4462.5	2.99278
4463.5	3.98139
4464.5	4.17444
4465.5	4.10556
4466.5	3.89805
4467.5	3.07389
4468.5	2.56333
4469.5	2.02472
4470.5	1.99528
4471.5	2.86861
4472.5	3.82667
4473.5	3.07555
4474.5	1.515
4475.5	1.61139
4476.5	3.75917
4477.5	3.58556
4478.5	4.39
4479.5	4.74833
4480.5	4.06333
4481.5	3.42222
4482.5	3.73083
4483.5	3.25083
4484.5	4.47389
4485.5	4.54139
4486.5	3.77472
4487.5	2.71361
4488.5	1.56667
4489.5	1.72917
4490.5	1.38722
4491.5	1.42083
4492.5	1.77611
4493.5	3.30139
4494.5	3.20806
4495.5	2.45917
4496.5	3.6925
4497.5	4.80056
4498.5	2.72972
4499.5	0.982222
4500.5	1.11028
4501.5	2.19611
4502.5	2.50667
4503.5	1.78805
4504.5	1.1925
4505.5	1.97111
4506.5	2.30944
4507.5	2.32194
4508.5	2.67833
4509.5	2.15222
4510.5	3.6775
4511.5	4.50528
4512.5	3.63528
4513.5	3.00861
4514.5	2.81972
4515.5	3.24472
4516.5	3.18333
4517.5	2.68694
4518.5	2.15472
4519.5	1.70028
4520.5	2.7225
4521.5	3.19278
4522.5	1.46556
4523.5	1.58944
4524.5	2.33111
4525.5	3.1925
4526.5	3.55833
4527.5	3.49917
4528.5	3.02972
4529.5	3.49805
4530.5	3.39055
4531.5	2.22556
4532.5	1.44222
4533.5	1.19611
4534.5	1.49028
4535.5	0.963889
4536.5	0.100833
4537.5	0.0902778
4538.5	1.00611
4539.5	3.60305
4540.5	3.71028
4541.5	1.37028
4542.5	1.46056
4543.5	1.33611
4544.5	2.74833
4545.5	3.82972
4546.5	2.1775
4547.5	2.41361
4548.5	2.94111
4549.5	2.69611
4550.5	2.55583
4551.5	1.96056
4552.5	1.35472
4553.5	1.57028
4554.5	1.84361
4555.5	2.58611
4556.5	3.15222
4557.5	2.74389
4558.5	3.78694
4559.5	3.85305
4560.5	4.79
4561.5	4.45806
4562.5	1.52472
4563.5	2.19444
4564.5	2.74583
4565.5	1.44778
4566.5	0.571389
4567.5	1.14917
4568.5	2.86778
4569.5	3.41028
4570.5	2.46972
4571.5	1.80806
4572.5	1.42278
4573.5	1.03833
4574.5	1.18444
4575.5	1.33417
4576.5	1.21889
4577.5	1.76222
4578.5	1.90778
4579.5	1.51944
4580.5	1.38083
4581.5	2.70611
4582.5	3.19972
4583.5	3.57639
4584.5	2.44639
4585.5	0.911111
4586.5	1.14139
4587.5	2.06639
4588.5	3
4589.5	2.00944
4590.5	2.32194
4591.5	2.71917
4592.5	2.68833
4593.5	3.84694
4594.5	3.89861
4595.5	3.64305
4596.5	3.44944
4597.5	2.89361
4598.5	3.28583
4599.5	3.32306
4600.5	1.86417
4601.5	0.759167
4602.5	0.707222
4603.5	1.65694
4604.5	1.66083
4605.5	2.38389
4606.5	2.93194
4607.5	2.44889
4608.5	1.55833
4609.5	1.52917
4610.5	2.65861
4611.5	5.87972
4612.5	5.07389
4613.5	1.71222
4614.5	1.30083
4615.5	2.26361
4616.5	4.27972
4617.5	3.97472
4618.5	1.8825
4619.5	2.89333
4620.5	4.9825
4621.5	4.61222
4622.5	5.24556
4623.5	4.10111
4624.5	2.10805
4625.5	2.05611
4626.5	2.39639
4627.5	3.32306
4628.5	2.73194
4629.5	2.56972
4630.5	3.73805
4631.5	5.00083
4632.5	6.03694
4633.5	5.88528
4634.5	3.96611
4635.5	3.08055
4636.5	2.78278
4637.5	2.29194
4638.5	1.64611
4639.5	0.863889
4640.5	1.30722
4641.5	1.84278
4642.5	2.14917
4643.5	2.22111
4644.5	2.32833
4645.5	3.185
4646.5	3.22722
4647.5	2.2975
4648.5	1.55305
4649.5	1.15167
4650.5	1.49222
4651.5	1.96889
4652.5	1.40694
4653.5	1.69472
4654.5	2.18889
4655.5	2.38278
4656.5	3.24444
4657.5	2.59778
4658.5	0.768333
4659.5	0.814722
4660.5	2.60528
4661.5	2.29472
4662.5	2.39778
4663.5	2.09417
4664.5	1.07833
4665.5	2.22667
4666.5	3.71861
4667.5	3.02194
4668.5	2.05833
4669.5	2.0575
4670.5	2.61639
4671.5	3.22889
4672.5	2.57583
4673.5	1.1975
4674.5	0.69
4675.5	1.57778
4676.5	4.47
4677.5	5.12611
4678.5	2.47167
4679.5	1.79972
4680.5	1.25417
4681.5	0.888889
4682.5	1.37889
4683.5	2.05278
4684.5	2.64194
4685.5	2.33778
4686.5	3.07333
4687.5	3.28528
4688.5	1.80028
4689.5	1.32639
4690.5	1.55611
4691.5	2.29889
4692.5	2.59917
4693.5	1.30944
4694.5	1.84778
4695.5	2.60611
4696.5	2.32305
4697.5	2.17722
4698.5	1.91667
4699.5	2.00861
4700.5	1.49667
4701.5	1.30805
4702.5	1.38694
4703.5	2.15
4704.5	2.92278
4705.5	3.85278
4706.5	3.165
4707.5	2.70583
4708.5	3.64167
4709.5	2.31694
4710.5	1.2275
4711.5	1.74667
4712.5	3.3125
4713.5	2.46778
4714.5	0.885833
4715.5	1.45389
4716.5	2.14333
4717.5	2.71972
4718.5	3.6275
4719.5	2.80167
4720.5	1.32389
4721.5	1.7225
4722.5	2.96194
4723.5	2.21139
4724.5	0.8725
4725.5	1.55111
4726.5	2.86111
4727.5	2.74611
4728.5	3.08417
4729.5	2.34278
4730.5	1.13639
4731.5	3.06
4732.5	3.18583
4733.5	1.87583
4734.5	1.28194
4735.5	1.42306
4736.5	0.871111
4737.5	1.59056
4738.5	2.55028
4739.5	1.94889
4740.5	1.14444
4741.5	1.29694
4742.5	2.48639
4743.5	2.77361
4744.5	2.07444
4745.5	2.80583
4746.5	3.05167
4747.5	2.73
4748.5	2.13611
4749.5	2.165
4750.5	2.48583
4751.5	2.82972
4752.5	3.0975
4753.5	2.8
4754.5	1.93278
4755.5	1.76861
4756.5	1.49639
4757.5	1.10583
4758.5	0.710278
4759.5	1.17556
4760.5	1.64472
4761.5	2.36
4762.5	2.66028
4763.5	1.09222
4764.5	1.21694
4765.5	2.32028
4766.5	2.47917
4767.5	3.05667
4768.5	2.83083
4769.5	2.71111
4770.5	1.43389
4771.5	0.900278
4772.5	1.94028
4773.5	2.46611
4774.5	2.28944
4775.5	1.20278
4776.5	1.1825
4777.5	1.98333
4778.5	2.8725
4779.5	3.07361
4780.5	1.36472
4781.5	1.37028
4782.5	1.99361
4783.5	1.25694
4784.5	0.785833
4785.5	1.45667
4786.5	2.0275
4787.5	1.53667
4788.5	1.15528
4789.5	1.59444
4790.5	1.68639
4791.5	2.19222
4792.5	3.15417
4793.5	2.93778
4794.5	1.90305
4795.5	1.86167
4796.5	3.65778
4797.5	3.1825
4798.5	2.43555
4799.5	2.42667
4800.5	1.83889
4801.5	2.115
4802.5	2.30805
4803.5	3.42222
4804.5	4.09833
4805.5	3.63417
4806.5	3.49222
4807.5	3.1775
4808.5	3.23639
4809.5	2.86972
4810.5	2.46194
4811.5	2.18222
4812.5	1.825
4813.5	1.95361
4814.5	0.932222
4815.5	0.501945
4816.5	2.10889
4817.5	3.01333
4818.5	2.41417
4819.5	2.39278
4820.5	2.1725
4821.5	1.20583
4822.5	1.31306
4823.5	2.50389
4824.5	2.90528
4825.5	2.44167
4826.5	2.90555
4827.5	3.61917
4828.5	2.64806
4829.5	1.52861
4830.5	1.0975
4831.5	1.14639
4832.5	1.47611
4833.5	1.93222
4834.5	1.63528
4835.5	2.16889
4836.5	2.58194
4837.5	1.96444
4838.5	2.08583
4839.5	2.62083
4840.5	3.92806
4841.5	3.35722
4842.5	2.56778
4843.5	2.47278
4844.5	1.32278
4845.5	0.4075
4846.5	0.961944
4847.5	1.97694
4848.5	2.83167
4849.5	2.06472
4850.5	1.84194
4851.5	3.41805
4852.5	3.92972
4853.5	3.02694
4854.5	1.79389
4855.5	2.17583
4856.5	3.21167
4857.5	3.12778
4858.5	3.65222
4859.5	3.295
4860.5	2.16111
4861.5	3.595
4862.5	4.83778
4863.5	3.71611
4864.5	2.71278
4865.5	2.23305
4866.5	1.88194
4867.5	2.09389
4868.5	2.70528
4869.5	2.90528
4870.5	2.545
4871.5	1.43917
4872.5	1.31472
4873.5	0.793889
4874.5	1.75833
4875.5	3.43778
4876.5	2.615
4877.5	1.47667
4878.5	1.46389
4879.5	4.02278
4880.5	5.6475
4881.5	4.20667
4882.5	3.81194
4883.5	3.30667
4884.5	3.69472
4885.5	3.94083
4886.5	3.55833
4887.5	2.66417
4888.5	1.78055
4889.5	2.50222
4890.5	3.31944
4891.5	2.17472
4892.5	1.87194
4893.5	2.94833
4894.5	3.01055
4895.5	1.81222
4896.5	1.11
4897.5	1.3225
4898.5	1.22028
4899.5	2.22861
4900.5	3.25167
4901.5	2.48583
4902.5	0.954722
4903.5	1.19722
4904.5	2.51111
4905.5	3.01944
4906.5	1.73
4907.5	1.65361
4908.5	2.90667
4909.5	2.39055
4910.5	2.60389
4911.5	3.63805
4912.5	2.83194
4913.5	1.96889
4914.5	2.19861
4915.5	1.99333
4916.5	1.52
4917.5	2.22222
4918.5	3.06556
4919.5	2.27083
4920.5	1.67222
4921.5	3.01444
4922.5	3.83305
4923.5	3.355
4924.5	1.69694
4925.5	0.332222
4926.5	0.513611
4927.5	1.81417
4928.5	2.03833
4929.5	1.50167
4930.5	2.31778
4931.5	3.15639
4932.5	2.64555
4933.5	3.08417
4934.5	3.02361
4935.5	1.95444
4936.5	1.50611
4937.5	0.972778
4938.5	1.12972
4939.5	2.05111
4940.5	1.46306
4941.5	1.7
4942.5	2.07
4943.5	1.95111
4944.5	2.29583
4945.5	2.02
4946.5	3.07583
4947.5	3.86472
4948.5	3.02778
4949.5	2.68778
4950.5	3.68028
4951.5	2.80861
4952.5	0.567222
4953.5	1.06306
4954.5	3.73611
4955.5	4.01944
4956.5	3.09722
4957.5	2.59528
4958.5	1.59583
4959.5	2.09833
4960.5	3.76278
4961.5	3.27972
4962.5	2.96722
4963.5	3.12667
4964.5	4.57583
4965.5	3.69833
4966.5	1.77583
4967.5	1.76333
4968.5	1.62111
4969.5	0.833334
4970.5	2.30694
4971.5	3.89222
4972.5	2.46917
4973.5	1.43028
4974.5	1.72389
4975.5	1.7875
4976.5	1.08472
4977.5	2.07528
4978.5	2.85444
4979.5	2.57667
4980.5	1.99639
4981.5	1.64861
4982.5	2.09194
4983.5	2.46444
4984.5	2.05889
4985.5	1.30833
4986.5	1.00083
4987.5	0.978333
4988.5	0.276111
4990.5	0.0666667
4991.5	0.941944
4992.5	1.87583
4993.5	1.12694
4994.5	1.24278
4995.5	2.42833
4996.5	2.05055
4997.5	1.73333
4998.5	1.83417
4999.5	2.21778
5000.5	3.27361
5001.5	1.81194
5002.5	1.20722
5003.5	1.65083
5004.5	1.23778
5005.5	1.07639
5006.5	1.02278
5007.5	1.48305
5008.5	1.93806
5009.5	1.96722
5010.5	2.44333
5011.5	2.63056
5012.5	2.10305
5013.5	1.62833
5014.5	1.51306
5015.5	2.03444
5016.5	1.75805
5017.5	1.145
5018.5	1.38056
5019.5	1.70861
5020.5	1.81778
5021.5	2.74167
5022.5	2.63389
5023.5	1.35167
5024.5	1.20611
5025.5	1.66722
5026.5	1.04556
5027.5	0.850833
5028.5	2.08944
5029.5	2.89833
5030.5	1.36583
5031.5	0.8425
5032.5	1.63472
5033.5	1.04861
5034.5	2.04
5035.5	3.98917
5036.5	2.95917
5037.5	1.99194
5038.5	1.61528
5039.5	1.27472
5040.5	1.80361
5041.5	2.47944
5042.5	1.86861
5043.5	1.07806
5044.5	0.531389
5045.5	0.791111
5046.5	0.905555
5047.5	1.17944
5048.5	2.39917
5049.5	3.25028
5050.5	3.15222
5051.5	2.03444
5052.5	0.973611
5053.5	1.435
5054.5	2.33055
5055.5	2.69139
5056.5	1.54389
5057.5	1.97222
5058.5	2.67583
5059.5	3.31805
5060.5	3.36083
5061.5	1.65917
5062.5	1.22806
5063.5	2.53139
5064.5	2.25778
5065.5	1.07306
5066.5	0.676389
5067.5	0.665277
5068.5	0.648611
5069.5	0.761667
5070.5	1.03111
5071.5	1.41028
5072.5	1.28556
5073.5	1.47333
5074.5	1.93167
5075.5	1.61694
5076.5	1.77055
5077.5	1.91555
5078.5	2.53472
5079.5	1.26139
5080.5	0.477778
5081.5	1.29417
5082.5	2.78417
5083.5	2.81861
5084.5	1.45528
5085.5	1.30472
5086.5	1.5825
5087.5	2.15861
5088.5	2.24778
5089.5	2.58583
5090.5	3.18333
5091.5	3.46111
5092.5	2.30972
5093.5	1.70611
5094.5	2.12528
5095.5	1.82472
5096.5	2.76194
5097.5	2.06
5098.5	2.48444
5099.5	4.35611
5100.5	3.45305
5101.5	3.37611
5102.5	3.81917
5103.5	3.66305
5104.5	3.19417
5105.5	3.41611
5106.5	3.78389
5107.5	3.4725
5108.5	2.7
5109.5	2.78305
5110.5	2.99417
5111.5	2.06028
5112.5	2.09167
5113.5	2.08055
5114.5	1.32806
5115.5	0.808056
5116.5	1.14528
5117.5	1.93972
5118.5	2.12805
5119.5	1.51944
5120.5	0.413333
5121.5	0.135278
5122.5	0.946667
5123.5	2.58972
5124.5	3.2325
5125.5	1.76056
5126.5	1.44
5127.5	1.68805
5128.5	2.13861
5129.5	2.81694
5130.5	3.91583
5131.5	4.91444
5132.5	4.38639
5133.5	2.31444
5134.5	1.48028
5135.5	2.50639
5136.5	3.36028
5137.5	2.195
5138.5	0.8625
5139.5	2.36083
5140.5	3.78333
5141.5	2.27639
5142.5	0.800833
5143.5	1.43806
5144.5	2.44694
5145.5	2.63833
5146.5	3.49861
5147.5	4.62167
5148.5	4.22583
5149.5	2.31806
5150.5	1.10139
5151.5	1.02667
5152.5	0.838889
5153.5	1.61889
5154.5	1.39222
5155.5	1.09389
5156.5	1.85
5157.5	1.98333
5158.5	1.43139
5159.5	1.45417
5160.5	2.02917
5161.5	1.64222
5162.5	1.77528
5163.5	1.88639
5164.5	2.08583
5165.5	2.42611
5166.5	2.035
5167.5	1.63639
5168.5	1.52778
5169.5	1.69361
5170.5	2.27083
5171.5	2.16805
5172.5	3.41028
5173.5	4.38111
5174.5	3.74139
5175.5	3.52861
5176.5	1.84889
5177.5	1.05972
5178.5	1.295
5179.5	1.57139
5180.5	1.90889
5181.5	2.62055
5182.5	3.62917
5183.5	3.015
5184.5	1.99667
5185.5	1.08889
5186.5	0.490833
5187.5	0.243333
5188.5	0.820556
5189.5	1.24889
5190.5	1.73055
5191.5	2.57778
5192.5	1.9725
5193.5	0.911111
5194.5	1.23556
5195.5	1.70639
5196.5	1.70528
5197.5	2.57472
5198.5	3.34583
5199.5	2.5525
5200.5	1.83083
5201.5	1.91417
5202.5	1.83805
5203.5	2.17722
5204.5	2.54778
5205.5	2.89889
5206.5	1.78333
5207.5	1.46889
5208.5	1.60639
5209.5	0.943611
5210.5	2.15917
5211.5	3.54806
5212.5	2.92222
5213.5	2.83639
5214.5	1.45722
5215.5	0.341945
5216.5	0.463056
5217.5	1.33028
5218.5	1.95805
5219.5	2.82305
5220.5	3.81444
5221.5	3.85722
5222.5	2.97139
5223.5	1.63167
5224.5	1.29139
5225.5	1.60833
5226.5	1.74167
5227.5	2.3825
5228.5	1.70833
5229.5	0.640833
5230.5	0.758889
5231.5	0.726111
5232.5	0.859722
5233.5	1.36722
5234.5	1.56417
5235.5	1.36028
5236.5	0.813055
5237.5	0.435556
5238.5	0.331389
5239.5	0.595
5240.5	1.00583
5241.5	2.17111
5242.5	2.63639
5243.5	2.19861
5244.5	1.99306
5245.5	1.40472
5246.5	1.71417
5247.5	1.28194
5248.5	0.993889
5249.5	2.92083
5250.5	2.93361
5251.5	1.45389
5252.5	1.82694
5253.5	1.92583
5254.5	1.39639
5255.5	1.2575
5256.5	1.27
5257.5	0.988333
5258.5	0.941666
5259.5	1.14417
5260.5	0.839444
5261.5	1.09278
5262.5	1.24194
5263.5	0.639722
5264.5	0.498333
5265.5	1.06806
5266.5	1.19333
5267.5	2.19083
5268.5	2.73361
5269.5	3.02806
5270.5	2.25305
5271.5	1.0425
5272.5	0.545277
5273.5	0.765833
5274.5	1.17556
5275.5	1.2825
5276.5	0.943055
5277.5	0.715
5278.5	1.12
5279.5	1.74278
5280.5	1.30167
5281.5	0.490277
5282.5	0.542778
5283.5	0.393889
5284.5	0.825556
5285.5	1.1725
5286.5	1.84667
5287.5	1.90889
5288.5	1.05333
5289.5	1.03889
5290.5	0.499444
5291.5	0.527778
5292.5	0.607222
5293.5	1.11056
5294.5	1.53111
5295.5	1.41472
5296.5	1.24639
5297.5	1.84694
5298.5	1.80389
5299.5	1.255
5300.5	1.86556
5301.5	2.11528
5302.5	2.32667
5303.5	2.63389
5304.5	1.96555
5305.5	1.10778
5306.5	0.775833
5307.5	1.59056
5308.5	1.79194
5309.5	1.37306
5310.5	1.70722
5311.5	1.23111
5312.5	0.951111
5313.5	0.944722
5314.5	0.845833
5315.5	1.94917
5316.5	2.26528
5317.5	1.50889
5318.5	1.88333
5319.5	3.15639
5320.5	3.4075
5321.5	1.96694
5322.5	1.09472
5323.5	1.1475
5324.5	0.609722
5325.5	0.4725
5326.5	1.62056
5327.5	2.335
5328.5	2.55611
5329.5	2.58472
5330.5	2.285
5331.5	3.67
5332.5	3.7175
5333.5	3.14472
5334.5	3.61667
5335.5	3.99694
5336.5	2.51222
5337.5	1.51278
5338.5	1.12972
5339.5	1.36306
5340.5	1.51806
5341.5	1.6175
5342.5	1.95861
5343.5	1.86083
5344.5	1.52305
5345.5	1.14611
5346.5	0.550833
5347.5	0.923611
5348.5	1.60972
5349.5	2.18111
5350.5	3.13361
5351.5	3.33722
5352.5	1.94944
5353.5	2.08861
5354.5	2.24139
5355.5	1.50611
5356.5	1.39833
5357.5	0.946666
5358.5	0.503333
5359.5	0.640556
5360.5	0.901666
5361.5	2.03861
5362.5	3.70139
5363.5	3.85806
5364.5	2.24167
5365.5	0.698333
5366.5	0.201389
5367.5	0.791389
5368.5	1.21361
5369.5	1.72278
5370.5	1.83222
5371.5	0.765556
5372.5	0.535833
5373.5	0.256944
5374.5	0.153333
5375.5	0.886111
5376.5	0.873056
5377.5	0.166389
5378.5	0.282222
5379.5	1.4575
5380.5	2.32694
5381.5	1.05917
5382.5	0.517222
5383.5	1.23361
5384.5	1.5325
5385.5	2.36694
5386.5	2.09722
5387.5	1.03861
5388.5	1.40333
5389.5	1.50139
5390.5	1.56528
5391.5	1.74889
5392.5	1.98889
5393.5	2.71528
5394.5	2.52472
5395.5	2.74667
5396.5	2.31083
5397.5	1.46833
5398.5	2.32944
5399.5	2.73722
5400.5	1.39333
5401.5	0.6275
5402.5	0.867778
5403.5	2.40778
5404.5	3.07917
5405.5	2.37055
5406.5	2.56611
5407.5	1.95361
5408.5	0.888055
5409.5	0.737778
5410.5	1.30472
5411.5	1.55083
5412.5	1.37917
5413.5	2.50722
5414.5	3.30167
5415.5	2.92083
5416.5	2.79944
5417.5	2.45083
5418.5	1.81361
5419.5	0.6575
5420.5	0.728611
5421.5	2.00861
5422.5	2.11778
5423.5	1.45889
5424.5	1.35417
5425.5	1.14167
5426.5	0.489444
5427.5	0.563611
5428.5	1.21194
5429.5	1.39222
5430.5	1.30472
5431.5	1.22194
5432.5	1.78167
5433.5	1.81167
5434.5	1.24
5435.5	0.803888
5436.5	1.21556
5437.5	1.52444
5438.5	1.30361
5439.5	1.8625
5440.5	1.51917
5441.5	1.67028
5442.5	1.72639
5443.5	0.532778
5444.5	0.00805556
5445.5	0.27
5446.5	1.21444
5447.5	1.37361
5448.5	0.999444
5449.5	1.17833
5450.5	1.41639
5451.5	2.41111
5452.5	2.06139
5453.5	0.8775
5454.5	0.933055
5455.5	0.942222
5456.5	0.990555
5457.5	0.960833
5458.5	0.8075
5459.5	0.999444
5460.5	1.65778
5461.5	1.67694
5462.5	1.97528
5463.5	2.67861
5464.5	2.19556
5465.5	1.30667
5466.5	0.721389
5467.5	0.331389
5468.5	0.583611
5469.5	1.07167
5470.5	1.03861
5471.5	1.78472
5472.5	2.28
5473.5	1.50389
5474.5	1.30583
5475.5	1.47167
5476.5	1.20972
5477.5	1.95722
5478.5	2.38694
5479.5	2.81667
5480.5	2.57417
5481.5	1.43778
5482.5	0.445833
5483.5	0.7275
5484.5	1.595
5485.5	2.51917
5486.5	2.83972
5487.5	2.1375
5488.5	1.54694
5489.5	0.964166
5490.5	1.21028
5491.5	1.43
5492.5	1.18611
5493.5	2.30972
5494.5	2.78361
5495.5	1.89944
5496.5	1.69
5497.5	1.56222
5498.5	1.14556
5499.5	1.46833
5500.5	2.13944
5501.5	2.28417
5502.5	1.37167
5503.5	0.253889
5504.5	0.423611
5505.5	0.987778
5506.5	0.592222
5507.5	1.08972
5508.5	2.55444
5509.5	2.23611
5510.5	2.26055
5511.5	2.00972
5512.5	1.295
5513.5	1.42667
5514.5	1.25611
5515.5	0.849722
5516.5	0.916111
5517.5	1.35944
5518.5	1.82389
5519.5	1.83722
5520.5	2.11444
5521.5	2.075
5522.5	1.915
5523.5	1.86639
5524.5	2.00861
5525.5	3.48805
5526.5	3.45083
5527.5	2.27111
5528.5	1.64722
5529.5	0.806667
5530.5	0.541389
5531.5	0.426389
5532.5	0.719722
5533.5	1.64028
5534.5	1.98528
5535.5	1.41583
5536.5	0.364167
5537.5	0.00416667
5538.5	0.112778
5539.5	0.496944
5540.5	1.33833
5541.5	2.27556
5542.5	1.75528
5543.5	1.55722
5544.5	2.225
5545.5	1.88694
5546.5	2.21028
5547.5	2.405
5548.5	1.35639
5549.5	1.27444
5550.5	2.36555
5551.5	2.83
5552.5	2.29
5553.5	2.19
5554.5	1.30639
5555.5	0.996389
5556.5	1.28194
5557.5	1.81194
5558.5	2.425
5559.5	2.3725
5560.5	2.30139
5561.5	2.54917
5562.5	2.69555
5563.5	3.08194
5564.5	2.51278
5565.5	2.23694
5566.5	2.095
5567.5	2.44
5568.5	2.44444
5569.5	2.08583
5570.5	1.06972
5571.5	0.916666
5572.5	1.14528
5573.5	1.25805
5574.5	1.48722
5575.5	1.86639
5576.5	2.58361
5577.5	3.38167
5578.5	3.26167
5579.5	2.58417
5580.5	3.29555
5581.5	3.54583
5582.5	2.75111
5583.5	2.74056
5584.5	2.57833
5585.5	1.775
5586.5	2.31472
5587.5	4.21111
5588.5	3.71417
5589.5	1.48611
5590.5	1.90639
5591.5	2.11861
5592.5	1.74694
5593.5	0.914722
5594.5	0.788056
5595.5	1.0725
5596.5	1.25639
5597.5	2.95555
5598.5	3.97861
5599.5	2.69306
5600.5	1.86833
5601.5	2.07222
5602.5	1.46278
5603.5	1.43722
5604.5	1.51055
5605.5	1.16389
5606.5	1.17806
5607.5	1.03056
5608.5	0.570278
5609.5	0.719444
5610.5	1.25722
5611.5	2.6125
5612.5	3.29917
5613.5	1.73972
5614.5	0.418611
5615.5	0.151389
5616.5	1.10833
5617.5	2.32083
5618.5	2.18194
5619.5	1.76139
5620.5	1.64917
5621.5	2.00333
5622.5	2.10055
5623.5	1.67389
5624.5	2.22055
5625.5	3.41222
5626.5	3.41694
5627.5	2.35917
5628.5	1.58639
5629.5	0.888055
5630.5	0.136389
5631.5	0.385833
5632.5	1.34167
5633.5	1.59083
5634.5	1.02111
5635.5	1.89556
5636.5	2.795
5637.5	1.90139
5638.5	1.755
5639.5	1.79278
5640.5	1.18889
5641.5	0.890833
5642.5	0.906111
5643.5	1.93
5644.5	3.82472
5645.5	3.96694
5646.5	2.28028
5647.5	0.516389
5648.5	0.5
5649.5	1.57555
5650.5	2.68806
5651.5	2.94861
5652.5	1.94083
5653.5	1.24167
5654.5	0.444444
5655.5	0.1275
5656.5	0.914444
5657.5	1.49472
5658.5	0.845278
5659.5	0.796944
5660.5	1.47417
5661.5	2.08305
5662.5	2.66167
5663.5	2.70611
5664.5	1.31944
5665.5	0.655833
5666.5	0.790833
5667.5	1.05194
5668.5	0.6675
5669.5	0.691111
5670.5	1.16056
5671.5	0.8575
5672.5	0.926944
5673.5	1.41139
5674.5	0.974444
5675.5	0.183333
5676.5	0.00777778
5677.5	0.325278
5678.5	0.925
5679.5	0.715278
5680.5	0.605
5681.5	2.00306
5682.5	2.64055
5683.5	1.99944
5684.5	1.27694
5685.5	1.10778
5686.5	2.41861
5687.5	3.25861
5688.5	2.47583
5689.5	1.85
5690.5	1.8725
5691.5	1.37417
5692.5	1.08056
5693.5	1.28139
5694.5	1.44306
5695.5	1.91694
5696.5	1.75333
5697.5	1.14444
5698.5	1.06389
5699.5	0.56
5700.5	0.0652778
5701.5	0.5
5702.5	1.1
5703.5	0.944167
5704.5	0.933055
5705.5	1.53055
5706.5	1.94333
5707.5	1.43111
5708.5	0.909166
5709.5	0.721666
5710.5	0.344167
5711.5	0.401944
5712.5	0.684444
5713.5	0.701666
5714.5	1.16611
5715.5	2.20889
5716.5	1.9925
5717.5	1.48305
5718.5	1.28694
5719.5	1.03111
5720.5	1.59611
5721.5	1.895
5722.5	1.69028
5723.5	2.04972
5724.5	1.68944
5725.5	0.646944
5726.5	0.251667
5727.5	0.518889
5728.5	0.8975
5729.5	1.68278
5730.5	2.53555
5731.5	2.385
5732.5	1.15083
5733.5	0.876111
5734.5	1.72167
5735.5	1.27972
5736.5	0.242222
5738.5	0.0252778
5739.5	0.315833
5740.5	0.796667
5741.5	1.20639
5742.5	1.60111
5743.5	1.91083
5744.5	1.65667
5745.5	1.01194
5746.5	1.71833
5747.5	1.86833
5748.5	1.1575
5749.5	0.933333
5750.5	0.306111
5751.5	0.465833
5752.5	1.00333
5753.5	0.976944
5754.5	0.935833
5755.5	1.07778
5756.5	0.600833
5757.5	0.422222
5758.5	1.17889
5759.5	1.13194
5760.5	0.4825
5761.5	0.701111
5762.5	1.52917
5763.5	2.26778
5764.5	2.01472
5765.5	0.936944
5766.5	1.65889
5767.5	2.69833
5768.5	1.80528
5769.5	1.12722
5770.5	2.08889
5771.5	2.96639
5772.5	2.17805
5773.5	1.43139
5774.5	1.82889
5775.5	2.06889
5776.5	1.92194
5777.5	2.0425
5778.5	2.52444
5779.5	2.91861
5780.5	2.61167
5781.5	2.21389
5782.5	2.33611
5783.5	2.04194
5784.5	2.12583
5785.5	2.43805
5786.5	1.79333
5787.5	0.895278
5788.5	1.14444
5789.5	1.56361
5790.5	1.39833
5791.5	1.3925
5792.5	1.60917
5793.5	0.826667
5794.5	0.778055
5795.5	0.854444
5796.5	0.439445
5797.5	0.793056
5798.5	0.879444
5799.5	0.280556
5800.5	0.500833
5801.5	1.51861
5802.5	2.40278
5803.5	2.41555
5804.5	2.20361
5805.5	2.23667
5806.5	1.84861
5807.5	1.63194
5808.5	1.80389
5809.5	1.52889
5810.5	1.67472
5811.5	2.64417
5812.5	3.3925
5813.5	3.5275
5814.5	3.56278
5815.5	2.93444
5816.5	1.74805
5817.5	1.47611
5818.5	1.73528
5819.5	1.67055
5820.5	1.26722
5821.5	1.79806
5822.5	2.02639
5823.5	1.18611
5824.5	0.992777
5825.5	1.54972
5826.5	1.78972
5827.5	1.55139
5828.5	1.50361
5829.5	1.60472
5830.5	1.87917
5831.5	1.17555
5832.5	0.545833
5833.5	0.489444
5834.5	0.244445
5835.5	0.657778
5836.5	1.22194
5837.5	1.56417
5838.5	2.02194
5839.5	1.52056
5840.5	1.12861
5841.5	1.48528
5842.5	1.32111
5843.5	1.61639
5844.5	2.21889
5845.5	1.45778
5846.5	0.311389
5847.5	0.700278
5848.5	1.21083
5849.5	1.33583
5850.5	1.60028
5851.5	1.02
5852.5	0.6625
5853.5	0.986111
5854.5	0.995278
5855.5	1.01583
5856.5	0.836111
5857.5	0.6075
5858.5	0.31
5859.5	0.320833
5860.5	0.765
5861.5	1.07833
5862.5	0.979722
5863.5	1.29722
5864.5	1.31028
5865.5	0.848889
5866.5	1.23833
5867.5	2.17333
5868.5	1.93306
5869.5	1.01083
5870.5	0.603056
5871.5	0.588333
5872.5	0.660556
5873.5	1.6625
5874.5	1.99167
5875.5	1.2325
5876.5	1.04694
5877.5	1.16
5878.5	0.795277
5879.5	0.935278
5880.5	1.20167
5881.5	1.23361
5882.5	0.725
5883.5	0.385278
5884.5	0.505555
5885.5	0.529445
5886.5	1.35555
5887.5	2.08
5888.5	1.22833
5889.5	0.502778
5890.5	0.718333
5891.5	1.05222
5892.5	1.09417
5893.5	0.7125
5894.5	0.5
5895.5	0.515555
5896.5	0.265
5897.5	0.147778
5898.5	0.573611
5899.5	1.095
5900.5	1.05306
5901.5	0.751944
5902.5	0.889167
5903.5	1.44944
5904.5	1.285
5905.5	0.97
5906.5	0.864167
5907.5	0.965555
5908.5	1.69611
5909.5	1.29611
5910.5	0.687777
5911.5	0.872778
5912.5	1.04028
5913.5	1.16278
5914.5	1.66361
5915.5	1.65972
5916.5	2.14167
5917.5	2.0425
5918.5	1.48305
5919.5	1.74889
5920.5	1.95639
5921.5	2.73778
5922.5	2.8575
5923.5	1.36
5924.5	0.96
5925.5	1.46278
5926.5	1.18861
5927.5	0.685555
5928.5	0.739444
5929.5	0.711666
5930.5	0.904167
5931.5	1.08222
5932.5	1.00722
5933.5	1.32055
5934.5	1.12111
5935.5	1.37972
5936.5	2.11389
5937.5	1.74
5938.5	0.786389
5939.5	0.486389
5940.5	1.05028
5941.5	1.83
5942.5	1.86
5943.5	1.44
5944.5	1.25528
5945.5	1.0275
5946.5	0.488889
5947.5	0.410278
5948.5	0.494444
5949.5	0.555
5950.5	0.935555
5951.5	0.9325
5952.5	1.05389
5953.5	1.14972
5954.5	1.31472
5955.5	1.33972
5956.5	0.794444
5957.5	0.273889
5958.5	0.0941667
5959.5	0.979444
5960.5	2.105
5961.5	2.08444
5962.5	1.62917
5963.5	1.83278
5964.5	2.46805
5965.5	2.22111
5966.5	0.948611
5967.5	0.123056
5968.5	0.129167
5969.5	0.461111
5970.5	0.379167
5971.5	0.174167
5972.5	0.833333
5973.5	1.35083
5974.5	1.08667
5975.5	1.04556
5976.5	0.945277
5977.5	1.29305
5978.5	1.59861
5979.5	1.30139
5980.5	1.15944
5981.5	0.623333
5982.5	0.822778
5983.5	2.08944
5984.5	2.53722
5985.5	2.06167
5986.5	0.87
5987.5	0.536111
5988.5	1.16694
5989.5	1.79083
5990.5	1.32861
5991.5	0.898333
5992.5	0.898611
5993.5	0.848055
5994.5	0.565555
5995.5	0.341389
5996.5	0.706667
5997.5	1.03917
5998.5	1.47333
5999.5	1.51111
6000.5	1.26417
6001.5	1.52278
[truncated: 7,601 more rows]

## Sheet: Figure 1D
4950.13	0
4950.35	0
4950.57	0
4950.79	0
4951.01	0
4951.23	0
4951.44	0
4951.66	0
4951.88	0
4952.1	0
4952.32	0
4952.54	0
4952.76	0
4952.98	0
4953.2	0
4953.42	0
4953.64	0
4953.86	0
4954.08	0
4954.3	0
4954.52	0
4954.74	0
4954.96	0
4955.18	0
4955.4	0
4955.62	0
4955.84	0
4956.06	0
4956.28	0
4956.5	0
4956.71	0
4956.93	0
4957.15	0
4957.37	0
4957.59	0
4957.81	0
4958.03	0
4958.25	0
4958.47	0
4958.69	0
4958.91	0
4959.13	0
4959.35	0
4959.57	0
4959.79	0
4960.01	0
4960.23	0
4960.45	0
4960.67	0
4960.89	0
4961.11	0
4961.33	0
4961.55	0
4961.77	0
4961.99	0
4962.21	0
4962.43	0
4962.65	0
4962.87	0
4963.09	0
4963.31	0
4963.53	0
4963.75	0
4963.97	0
4964.19	0
4964.41	0
4964.63	0
4964.85	0
4965.07	0
4965.29	0
4965.51	0
4965.73	0
4965.95	0
4966.17	0
4966.39	0
4966.61	0
4966.83	0
4967.05	0
4967.27	0
4967.49	0
4967.71	0
4967.93	0
4968.15	0
4968.37	0
4968.59	0
4968.81	0
4969.03	0
4969.25	0
4969.47	0
4969.69	0
4969.91	0
4970.14	0
4970.36	0
4970.58	0
4970.8	0
4971.02	0
4971.24	0
4971.46	0
4971.68	0
4971.9	0
4972.12	0
4972.34	0
4972.56	0
4972.78	0
4973	0
4973.22	0
4973.44	0
4973.66	0
4973.88	0
4974.1	0
4974.32	0
4974.54	0
4974.76	0
4974.98	0
4975.2	0
4975.43	0
4975.65	0
4975.87	0
4976.09	0
4976.31	0
4976.53	0
4976.75	0
4976.97	0
4977.19	0
4977.41	0
4977.63	0
4977.85	0
4978.07	0
4978.29	0
4978.51	0
4978.73	0
4978.96	0
4979.18	0
4979.4	0
4979.62	0
4979.84	0
4980.06	0
4980.28	0
4980.5	0
4980.72	0
4980.94	0
4981.16	0
4981.38	0
4981.6	0
4981.82	0
4982.05	0
4982.27	0
4982.49	0
4982.71	0
4982.93	0
4983.15	0
4983.37	0
4983.59	0
4983.81	0
4984.03	0
4984.25	0
4984.48	0
4984.7	0
4984.92	0
4985.14	0
4985.36	0
4985.58	0
4985.8	0
4986.02	0
4986.24	0
4986.46	0
4986.69	0
4986.91	0
4987.13	0
4987.35	0
4987.57	0
4987.79	0
4988.01	0
4988.23	0
4988.45	0
4988.68	0
4988.9	0
4989.12	0
4989.34	0
4989.56	0
4989.78	0
4990	0
4990.22	0
4990.44	0
4990.67	0
4990.89	0
4991.11	0
4991.33	0
4991.55	0
4991.77	0
4991.99	0
4992.21	0
4992.44	0
4992.66	0
4992.88	0
4993.1	0
4993.32	0
4993.54	0
4993.76	0
4993.98	0
4994.21	0
4994.43	0
4994.65	0
4994.87	0
4995.09	0
4995.31	0
4995.53	0
4995.76	0
4995.98	0
4996.2	0
4996.42	0
4996.64	0
4996.86	0
4997.08	0
4997.31	0
4997.53	0
4997.75	0
4997.97	0
4998.19	0
4998.41	0
4998.64	0
4998.86	0
4999.08	0
4999.3	0
4999.52	0
4999.74	0
4999.97	0
5000.19	0
5000.41	0
5000.63	0
5000.85	0
5001.07	0
5001.3	0
5001.52	0
5001.74	0
5001.96	0
5002.18	0
5002.4	0
5002.63	0
5002.85	0
5003.07	0
5003.29	0
5003.51	0
5003.73	0
5003.96	0
5004.18	0
5004.4	0
5004.62	0
5004.84	0
5005.07	0
5005.29	0
5005.51	0
5005.73	0
5005.95	0
5006.17	0
5006.4	0
5006.62	0
5006.84	0
5007.06	0
5007.28	0
5007.51	0
5007.73	0
5007.95	0
5008.17	0
5008.39	0
5008.62	0
5008.84	0
5009.06	0
5009.28	0
5009.5	0
5009.73	0
5009.95	0
5010.17	0
5010.39	0
5010.61	0
5010.84	0
5011.06	0
5011.28	0
5011.5	0
5011.73	0
5011.95	0
5012.17	0
5012.39	0
5012.61	0
5012.84	0
5013.06	0
5013.28	0
5013.5	0
5013.72	0
5013.95	0
5014.17	0
5014.39	0
5014.61	0
5014.84	0
5015.06	0
5015.28	0
5015.5	0
5015.73	0
5015.95	0
5016.17	0
5016.39	0
5016.61	0
5016.84	0
5017.06	0
5017.28	0
5017.5	0
5017.73	0
5017.95	0
5018.17	0
5018.39	0
5018.62	0
5018.84	0
5019.06	0
5019.28	0
5019.51	0
5019.73	0
5019.95	0
5020.17	0
5020.4	0
5020.62	0
5020.84	0
5021.06	0
5021.29	0
5021.51	0
5021.73	0
5021.95	0
5022.18	0
5022.4	0
5022.62	0
5022.84	0
5023.07	0
5023.29	0
5023.51	0
5023.74	0
5023.96	0
5024.18	0
5024.4	0
5024.63	0
5024.85	0
5025.07	0
5025.29	0
5025.52	0
5025.74	0
5025.96	0
5026.19	0
5026.41	0
5026.63	0
5026.85	0
5027.08	0
5027.3	0
5027.52	0
5027.75	0
5027.97	0
5028.19	0
5028.41	0
5028.64	0
5028.86	0
5029.08	0
5029.31	0
5029.53	0
5029.75	0
5029.97	0
5030.2	0
5030.42	0
5030.64	0
5030.87	0
5031.09	0
5031.31	0
5031.54	0
5031.76	0
5031.98	0
5032.2	0
5032.43	0
5032.65	0
5032.87	0
5033.1	0
5033.32	0
5033.54	0
5033.77	0
5033.99	0
5034.21	0
5034.44	0
5034.66	0
5034.88	0
5035.1	0
5035.33	0
5035.55	0
5035.77	0
5036	0
5036.22	0
5036.44	0
5036.67	0
5036.89	0
5037.11	0
5037.34	0
5037.56	0
5037.78	0
5038.01	0
5038.23	0
5038.45	0
5038.68	0
5038.9	0
5039.12	0
5039.35	0
5039.57	0
5039.79	0
5040.02	0
5040.24	0
5040.46	0
5040.69	0
5040.91	0
5041.13	0
5041.36	0
5041.58	0
5041.8	0
5042.03	0
5042.25	0
5042.48	0
5042.7	0
5042.92	0
5043.15	0
5043.37	0
5043.59	0
5043.82	0
5044.04	0
5044.26	0
5044.49	0
5044.71	0
5044.93	0
5045.16	0
5045.38	0
5045.61	0
5045.83	0
5046.05	0
5046.28	0
5046.5	0
5046.72	0
5046.95	0
5047.17	0
5047.39	0
5047.62	0
5047.84	0
5048.07	0
5048.29	0
5048.51	0
5048.74	0
5048.96	0
5049.18	0
5049.41	0
5049.63	0
5049.86	0
5050.08	0
5050.3	0
5050.53	0
5050.75	0
5050.98	0
5051.2	0
5051.42	0
5051.65	0
5051.87	0
5052.1	0
5052.32	0
5052.54	0
5052.77	0
5052.99	0
5053.21	0
5053.44	0
5053.66	0
5053.89	0
5054.11	0
5054.34	0
5054.56	0
5054.78	0
5055.01	0
5055.23	0
5055.46	0
5055.68	0
5055.9	0
5056.13	0
5056.35	0
5056.58	0
5056.8	0
5057.02	0
5057.25	0
5057.47	0
5057.7	0
5057.92	0
5058.15	0
5058.37	0
5058.59	0
5058.82	0
5059.04	0
5059.27	0
5059.49	0
5059.71	0
5059.94	0
5060.16	0
5060.39	0
5060.61	0
5060.84	0
5061.06	0
5061.28	0
5061.51	0
5061.73	0
5061.96	0
5062.18	0
5062.41	0
5062.63	0
5062.86	0
5063.08	0
5063.3	0
5063.53	0
5063.75	0
5063.98	0
5064.2	0
5064.43	0
5064.65	0
5064.88	0
5065.1	0
5065.32	0
5065.55	0
5065.77	0
5066	0
5066.22	0
5066.45	0
5066.67	0
5066.9	0
5067.12	0
5067.35	0
5067.57	0
5067.79	0
5068.02	0
5068.24	0
5068.47	0
5068.69	0
5068.92	0
5069.14	0
5069.37	0
5069.59	0
5069.82	0
5070.04	0
5070.27	0
5070.49	0
5070.72	0
5070.94	0
5071.17	0
5071.39	0
5071.62	0
5071.84	0
5072.06	0
5072.29	0
5072.51	0
5072.74	0
5072.96	0
5073.19	0
5073.41	0
5073.64	0
5073.86	0
5074.09	0
5074.31	0
5074.54	0
5074.76	0
5074.99	0
5075.21	0
5075.44	0
5075.66	0
5075.89	0
5076.11	0
5076.34	0
5076.56	0
5076.79	0
5077.01	0
5077.24	0
5077.46	0
5077.69	0
5077.91	0
5078.14	0
5078.36	0
5078.59	0
5078.81	0
5079.04	0
5079.26	0
5079.49	0
5079.71	0
5079.94	0
5080.16	0
5080.39	0
5080.62	0
5080.84	0
5081.07	0
5081.29	0
5081.52	0
5081.74	0
5081.97	0
5082.19	0
5082.42	0
5082.64	0
5082.87	0
5083.09	0
5083.32	0
5083.54	0
5083.77	0
5083.99	0
5084.22	0
5084.44	0
5084.67	0
5084.9	0
5085.12	0
5085.35	0
5085.57	0
5085.8	0
5086.02	0
5086.25	0
5086.47	0
5086.7	0
5086.92	0
5087.15	0
5087.38	0
5087.6	0
5087.83	0
5088.05	0
5088.28	0
5088.5	0
5088.73	0
5088.95	0
5089.18	0
5089.41	0
5089.63	0
5089.86	0
5090.08	0
5090.31	0
5090.53	0
5090.76	0
5090.98	0
5091.21	0
5091.44	0
5091.66	0
5091.89	0
5092.11	0
5092.34	0
5092.56	0
5092.79	0
5093.02	0
5093.24	0
5093.47	0
5093.69	0
5093.92	0
5094.15	0
5094.37	0
5094.6	0
5094.82	0
5095.05	0
5095.27	0
5095.5	0
5095.73	0
5095.95	0
5096.18	0
5096.4	0
5096.63	0
5096.86	0
5097.08	0
5097.31	0
5097.53	0
5097.76	0
5097.99	0
5098.21	0
5098.44	0
5098.66	0
5098.89	0
5099.12	0
5099.34	0
5099.57	0
5099.79	0
5100.02	0
5100.25	0
5100.47	0
5100.7	0
5100.92	0
5101.15	0
5101.38	0
5101.6	0
5101.83	0
5102.05	0
5102.28	0
5102.51	0
5102.73	0
5102.96	0
5103.19	0
5103.41	0
5103.64	0
5103.86	0
5104.09	0
5104.32	0
5104.54	0
5104.77	0
5104.99	0
5105.22	0
5105.45	0
5105.67	0
5105.9	0
5106.13	0
5106.35	0
5106.58	0
5106.81	0
5107.03	0
5107.26	0
5107.48	0
5107.71	0
5107.94	0
5108.16	0
5108.39	0
5108.62	0
5108.84	0
5109.07	0
5109.3	0
5109.52	0
5109.75	0
5109.98	0
5110.2	0
5110.43	0
5110.66	0
5110.88	0
5111.11	0
5111.33	0
5111.56	0
5111.79	0
5112.01	0
5112.24	0
5112.47	0
5112.69	0
5112.92	0
5113.15	0
5113.37	0
5113.6	0
5113.83	0
5114.05	0
5114.28	0
5114.51	0
5114.73	0
5114.96	0
5115.19	0
5115.41	0
5115.64	0
5115.87	0
5116.09	0
5116.32	0
5116.55	0
5116.78	0
5117	0
5117.23	0
5117.46	0
5117.68	0
5117.91	0
5118.14	0
5118.36	0
5118.59	0
5118.82	0
5119.04	0
5119.27	0
5119.5	0
5119.72	0
5119.95	0
5120.18	0
5120.41	0
5120.63	0
5120.86	0
5121.09	0
5121.31	0
5121.54	0
5121.77	0
5121.99	0
5122.22	0
5122.45	0
5122.68	0
5122.9	0
5123.13	0
5123.36	0
5123.58	0
5123.81	0
5124.04	0
5124.27	0
5124.49	0
5124.72	0
5124.95	0
5125.17	0
5125.4	0
5125.63	0
5125.86	0
5126.08	0
5126.31	0
5126.54	0
5126.76	0
5126.99	0
5127.22	0
5127.45	0
5127.67	0
5127.9	0
5128.13	0
5128.36	0
5128.58	0
5128.81	0
5129.04	0
5129.26	0
5129.49	0
5129.72	0
5129.95	0
5130.17	0
5130.4	0
5130.63	0
5130.86	0
5131.08	0
5131.31	0
5131.54	0
5131.77	0
5131.99	0
5132.22	0
5132.45	0
5132.68	0
5132.9	0
5133.13	0
5133.36	0
5133.59	0
5133.81	0
5134.04	0
5134.27	0
5134.5	0
5134.72	0
5134.95	0
5135.18	0
5135.41	0
5135.63	0
5135.86	0
5136.09	0
5136.32	0
5136.54	0
5136.77	0
5137	0
5137.23	0
5137.46	0
5137.68	0
5137.91	0
5138.14	0
5138.37	0
5138.59	0
5138.82	0
5139.05	0
5139.28	0
5139.51	0
5139.73	0
5139.96	0
5140.19	0
5140.42	0
5140.64	0
5140.87	0
5141.1	0
5141.33	0
5141.56	0
5141.78	0
5142.01	0
5142.24	0
5142.47	0
5142.7	0
5142.92	0
5143.15	0
5143.38	0
5143.61	0
5143.84	0
5144.06	0
5144.29	0
5144.52	0
5144.75	0
5144.98	0
5145.2	0
5145.43	0
5145.66	0
5145.89	0
5146.12	0
5146.34	0
5146.57	0
5146.8	0
5147.03	0
5147.26	0
5147.49	0
5147.71	0
5147.94	0
5148.17	0
5148.4	0
5148.63	0
5148.85	0
5149.08	0
5149.31	0
5149.54	0
5149.77	0
5150	0
5150.22	0
5150.45	0
5150.68	0
5150.91	0
5151.14	0
5151.37	0
5151.59	0
5151.82	0
5152.05	0
5152.28	0
5152.51	0
5152.74	0
5152.96	0
5153.19	0
5153.42	0
5153.65	0
5153.88	0
5154.11	0
5154.33	0
5154.56	0
5154.79	0
5155.02	0
5155.25	0
5155.48	0
5155.71	0
5155.93	0
5156.16	0
5156.39	0
5156.62	0
5156.85	0
5157.08	0
5157.31	0
5157.53	0
5157.76	0
5157.99	0
5158.22	0
5158.45	0
5158.68	0
5158.91	0
5159.13	0
5159.36	0
5159.59	0
5159.82	0
5160.05	0
5160.28	0
5160.51	0
5160.74	0
5160.96	0
5161.19	0
5161.42	0
5161.65	0
5161.88	0
5162.11	0
5162.34	0
5162.57	0
5162.79	0
5163.02	0
5163.25	0
5163.48	0
5163.71	0
5163.94	0
5164.17	0
5164.4	0
5164.63	0
5164.85	0
5165.08	0
5165.31	0
5165.54	0
5165.77	0
5166	0
5166.23	0
5166.46	0
5166.69	0
5166.92	0
5167.14	0
5167.37	0
5167.6	0
5167.83	0
5168.06	0
5168.29	0
5168.52	0
5168.75	0
5168.98	0
5169.21	0
5169.44	0
5169.66	0
5169.89	0
5170.12	0
5170.35	0
5170.58	0
5170.81	0
5171.04	0
5171.27	0
5171.5	0
5171.73	0
5171.96	0
5172.19	0
5172.42	0
5172.64	0
5172.87	0
5173.1	0
5173.33	0
5173.56	0
5173.79	0
5174.02	0
5174.25	0
5174.48	0
5174.71	0
5174.94	0
5175.17	0
5175.4	0
5175.63	0
5175.86	0
5176.08	0
5176.31	0
5176.54	0
5176.77	0
5177	0
5177.23	0
5177.46	0
5177.69	0
5177.92	0
5178.15	0
5178.38	0
5178.61	0
5178.84	0
5179.07	0
5179.3	0
5179.53	0
5179.76	0
5179.99	0
5180.22	0
5180.45	0
5180.68	0
5180.91	0
5181.13	0
5181.36	0
5181.59	0
5181.82	0
5182.05	0
5182.28	0
5182.51	0
5182.74	0
5182.97	0
5183.2	0
5183.43	0
5183.66	0
5183.89	0
5184.12	0
5184.35	0
5184.58	0
5184.81	0
5185.04	0
5185.27	0
5185.5	0
5185.73	0
5185.96	0
5186.19	0
5186.42	0
5186.65	0
5186.88	0
5187.11	0
5187.34	0
5187.57	0
5187.8	0
5188.03	0
5188.26	0
5188.49	0
5188.72	0
5188.95	0
5189.18	0
5189.41	0
5189.64	0
5189.87	0
5190.1	0
5190.33	0
5190.56	0
5190.79	0
5191.02	0
5191.25	0
5191.48	0
5191.71	0
5191.94	0
5192.17	0
5192.4	0
5192.63	0
5192.86	0
5193.09	0
5193.32	0
5193.55	0
5193.78	0
5194.01	0
5194.24	0
5194.47	0
5194.7	0
5194.93	0
5195.16	0
5195.39	0
5195.62	0
5195.85	0
5196.08	0
5196.31	0
5196.54	0
5196.77	0
5197.01	0
5197.24	0
5197.47	0
5197.7	0
5197.93	0
5198.16	0
5198.39	0
5198.62	0
5198.85	0
5199.08	0
5199.31	0
5199.54	0
5199.77	0
5200	0
5200.23	0
5200.46	0
5200.69	0
5200.92	0
5201.15	0
5201.38	0
5201.61	0
5201.84	0
5202.08	0
5202.31	0
5202.54	0
5202.77	0
5203	0
5203.23	0
5203.46	0
5203.69	0
5203.92	0
5204.15	0
5204.38	0
5204.61	0
5204.84	0
5205.07	0
5205.3	0
5205.54	0
5205.77	0
5206	0
5206.23	0
5206.46	0
5206.69	0
5206.92	0
5207.15	0
5207.38	0
5207.61	0
5207.84	0
5208.07	0
5208.3	0
5208.54	0
5208.77	0
5209	0
5209.23	0
5209.46	0
5209.69	0
5209.92	0
5210.15	0
5210.38	0
5210.61	0
5210.85	0
5211.08	0
5211.31	0
5211.54	0
5211.77	0
5212	0
5212.23	0
5212.46	0
5212.69	0
5212.92	0
5213.16	0
5213.39	0
5213.62	0
5213.85	0
5214.08	0
5214.31	0
5214.54	0
5214.77	0
5215	0
5215.24	0
5215.47	0
5215.7	0
5215.93	0
5216.16	0
5216.39	0
5216.62	0
5216.85	0
5217.08	0
5217.32	0
5217.55	0
5217.78	0
5218.01	0
5218.24	0
5218.47	0
5218.7	0
5218.94	0
5219.17	0
5219.4	0
5219.63	0
5219.86	0
5220.09	0
5220.32	0
5220.55	0
5220.79	0
5221.02	0
5221.25	0
5221.48	0
5221.71	0
5221.94	0
5222.17	0
5222.41	0
5222.64	0
5222.87	0
5223.1	0
5223.33	0
5223.56	0
5223.8	0
5224.03	0
5224.26	0
5224.49	0
5224.72	0
5224.95	0
5225.18	0
5225.42	0
5225.65	0
5225.88	0
5226.11	0
5226.34	0
5226.57	0
5226.81	0
5227.04	0
5227.27	0
5227.5	0
5227.73	0
5227.97	0
5228.2	0
5228.43	0
5228.66	0
5228.89	0
5229.12	0
5229.36	0
5229.59	0
5229.82	0
5230.05	0
5230.28	0
5230.51	0
5230.75	0
5230.98	0
5231.21	0
5231.44	0
5231.67	0
5231.91	0
5232.14	0
5232.37	0
5232.6	0
5232.83	0
5233.07	0
5233.3	0
5233.53	0
5233.76	0
5233.99	0
5234.23	0
5234.46	0
5234.69	0
5234.92	0
5235.15	0
5235.39	0
5235.62	0
5235.85	0
5236.08	0
5236.31	0
5236.55	0
5236.78	0
5237.01	0
5237.24	0
5237.47	0
5237.71	0
5237.94	0
5238.17	0
5238.4	0
5238.64	0
5238.87	0
5239.1	0
5239.33	0
5239.56	0
5239.8	0
5240.03	0
5240.26	0
5240.49	0
5240.73	0
5240.96	0
5241.19	0
5241.42	0
5241.66	0
5241.89	0
5242.12	0
5242.35	0
5242.58	0
5242.82	0
5243.05	0
5243.28	0
5243.51	0
5243.75	0
5243.98	0
5244.21	0
5244.44	0
5244.68	0
5244.91	0
5245.14	0
5245.37	0
5245.61	0
5245.84	0
5246.07	0
5246.3	0
5246.54	0
5246.77	0
5247	0
5247.23	0
5247.47	0
5247.7	0
5247.93	0
5248.16	0
5248.4	0
5248.63	0
5248.86	0
5249.1	0
5249.33	0
5249.56	0
5249.79	0
5250.03	0
5250.26	0
5250.49	0
5250.72	0
5250.96	0
5251.19	0
5251.42	0
5251.66	0
5251.89	0
5252.12	0
5252.35	0
5252.59	0
5252.82	0
5253.05	0
5253.28	0
5253.52	0
5253.75	0
5253.98	0
5254.22	0
5254.45	0
5254.68	0
5254.91	0
5255.15	0
5255.38	0
5255.61	0
5255.85	0
5256.08	0
5256.31	0
5256.55	0
5256.78	0
5257.01	0
5257.24	0
5257.48	0
5257.71	0
5257.94	0
5258.18	0
5258.41	0
5258.64	0
5258.88	0
5259.11	0
5259.34	0
5259.58	0
5259.81	0
5260.04	0
5260.27	0
5260.51	0
5260.74	0
5260.97	0
5261.21	0
5261.44	0
5261.67	0
5261.91	0
5262.14	0
5262.37	0
5262.61	0
5262.84	0
5263.07	0
5263.31	0
5263.54	0
5263.77	0
5264.01	0
5264.24	0
5264.47	0
5264.71	0
5264.94	0
5265.17	0
5265.41	0
5265.64	0
5265.87	0
5266.11	0
5266.34	0
5266.57	0
5266.81	0
5267.04	0
5267.27	0
5267.51	0
5267.74	38.6847
5267.97	189.769
5268.21	410.014
5268.44	383.617
5268.68	209.725
5268.91	64.0822
5269.14	4.35831
5269.38	43.2161
5269.61	75.8105
5269.84	77.0845
5270.08	36.0853
5270.31	0
5270.54	0
5270.78	0
5271.01	0
5271.25	0
5271.48	0
5271.71	0
5271.95	0
5272.18	0
5272.41	0
5272.65	0
5272.88	0
5273.11	0
5273.35	0
5273.58	0
5273.82	0
5274.05	0
5274.28	0
5274.52	0
5274.75	0
5274.98	0
5275.22	0
5275.45	0
5275.69	0
5275.92	0
5276.15	0
5276.39	0
5276.62	0
5276.86	0
5277.09	0
5277.32	0
5277.56	0
5277.79	0
5278.03	0
5278.26	0
5278.49	0
5278.73	0
5278.96	0
5279.2	0
5279.43	0
5279.66	0
5279.9	0
5280.13	0
5280.37	0
5280.6	0
5280.83	0
5281.07	0
5281.3	0
5281.54	0
5281.77	0
5282	0
5282.24	0
5282.47	0
5282.71	0
5282.94	0
5283.17	0
5283.41	0
5283.64	0
5283.88	0
5284.11	0
5284.35	0
5284.58	0
5284.81	0
5285.05	0
5285.28	0
5285.52	0
5285.75	0
5285.99	0
5286.22	0
5286.45	0
5286.69	0
5286.92	0
5287.16	0
5287.39	0
5287.63	0
5287.86	0
5288.09	0
5288.33	0
5288.56	0
5288.8	0
5289.03	0
5289.27	0
5289.5	0
5289.74	0
5289.97	0
5290.2	0
5290.44	0
5290.67	0
5290.91	0
5291.14	0
5291.38	0
5291.61	0
5291.85	0
5292.08	0
5292.32	0
5292.55	0
5292.78	0
5293.02	0
5293.25	0
5293.49	0
5293.72	0
5293.96	0
5294.19	0
5294.43	0
5294.66	0
5294.9	0
5295.13	0
5295.37	0
5295.6	0
5295.84	0
5296.07	0
5296.3	0
5296.54	0
5296.77	0
5297.01	0
5297.24	0
5297.48	0
5297.71	0
5297.95	0
5298.18	0
5298.42	0
5298.65	0
5298.89	0
5299.12	0
5299.36	0
5299.59	0
5299.83	0
5300.06	0
5300.3	0
5300.53	0
5300.77	0
5301	0
5301.24	0
5301.47	0
5301.71	0
5301.94	0
5302.18	0
5302.41	0
5302.65	0
5302.88	0
5303.12	0
5303.35	0
5303.59	0
5303.82	0
5304.06	0
5304.29	0
5304.53	0
5304.76	0
5305	0
5305.23	0
5305.47	0
5305.7	0
5305.94	0
5306.17	0
5306.41	0
5306.64	0
5306.88	0
5307.11	0
5307.35	0
5307.59	0
5307.82	0
5308.06	0
5308.29	0
5308.53	0
5308.76	0
5309	0
5309.23	0
5309.47	0
5309.7	0
5309.94	0
5310.17	0
5310.41	0
5310.64	0
5310.88	0
5311.12	0
5311.35	0
5311.59	0
5311.82	0
5312.06	0
5312.29	0
5312.53	0
5312.76	0
5313	0
5313.23	0
5313.47	0
5313.71	0
5313.94	0
5314.18	0
5314.41	0
5314.65	0
5314.88	0
5315.12	0
5315.35	0
5315.59	0
5315.83	0
5316.06	0
5316.3	0
5316.53	0
5316.77	0
5317	0
5317.24	0
5317.48	0
5317.71	0
5317.95	0
5318.18	0
5318.42	0
5318.65	0
5318.89	0
5319.13	0
5319.36	0
5319.6	0
5319.83	0
5320.07	0
5320.3	0
5320.54	0
5320.78	0
5321.01	0
5321.25	0
5321.48	0
5321.72	0
5321.96	0
5322.19	0
5322.43	0
5322.66	0
5322.9	0
5323.14	0
5323.37	0
5323.61	0
5323.84	0
5324.08	0
5324.32	0
5324.55	0
5324.79	0
5325.02	0
5325.26	0
5325.5	0
5325.73	0
5325.97	0
5326.2	0
5326.44	0
5326.68	0
5326.91	0
5327.15	0
5327.38	0
5327.62	0
5327.86	0
5328.09	0
5328.33	0
5328.56	0
5328.8	0
5329.04	0
5329.27	0
5329.51	0
5329.75	0
5329.98	0
5330.22	0
5330.45	0
5330.69	0
5330.93	0
5331.16	0
5331.4	0
5331.64	0
5331.87	0
5332.11	0
5332.35	0
5332.58	0
5332.82	0
5333.05	0
5333.29	0
5333.53	0
5333.76	0
5334	0
5334.24	0
5334.47	0
5334.71	0
5334.95	0
5335.18	0
5335.42	0
5335.66	0
5335.89	0
5336.13	0
5336.36	0
5336.6	0
5336.84	0
5337.07	0
5337.31	0
5337.55	0
5337.78	0
5338.02	0
5338.26	0
5338.49	0
5338.73	0
5338.97	0
5339.2	0
5339.44	0
5339.68	0
5339.91	0
5340.15	0
5340.39	0
5340.62	0
5340.86	0
5341.1	0
5341.33	0
5341.57	0
5341.81	0
5342.04	0
5342.28	0
5342.52	0
5342.76	0
5342.99	0
5343.23	0
5343.47	0
5343.7	0
5343.94	0
5344.18	0
5344.41	0
5344.65	0
5344.89	0
5345.12	0
5345.36	0
5345.6	0
5345.83	0
5346.07	0
5346.31	0
5346.55	0
5346.78	0
5347.02	0
5347.26	0
5347.49	0
5347.73	0
5347.97	0
5348.2	0
5348.44	0
5348.68	0
5348.92	0
5349.15	0
5349.39	0
5349.63	0
5349.86	0
5350.1	0
5350.34	0
5350.58	0
5350.81	0
5351.05	0
5351.29	0
5351.52	0
5351.76	0
5352	0
5352.24	0
5352.47	0
5352.71	0
5352.95	0
5353.19	0
5353.42	0
5353.66	0
5353.9	0
5354.13	0
5354.37	0
5354.61	0
5354.85	0
5355.08	0
5355.32	0
5355.56	0
5355.8	0
5356.03	0
5356.27	0
5356.51	0
5356.75	0
5356.98	0
5357.22	0
5357.46	0
5357.7	0
5357.93	0
5358.17	0
5358.41	0
5358.65	0
5358.88	0
5359.12	0
5359.36	0
5359.6	0
5359.83	0
5360.07	0
5360.31	0
5360.55	0
5360.78	0
5361.02	0
5361.26	0
5361.5	0
5361.73	0
5361.97	0
5362.21	0
5362.45	0
5362.68	0
5362.92	0
5363.16	0
5363.4	0
5363.64	0
5363.87	0
5364.11	0
5364.35	0
5364.59	0
5364.82	0
5365.06	0
5365.3	0
5365.54	0
5365.78	0
5366.01	0
5366.25	0
5366.49	0
5366.73	0
5366.97	0
5367.2	0
5367.44	0
5367.68	0
5367.92	0
5368.15	0
5368.39	0
5368.63	0
5368.87	0
5369.11	0
5369.34	0
5369.58	0
5369.82	0
5370.06	0
5370.3	0
5370.53	0
5370.77	0
5371.01	0
5371.25	0
5371.49	0
5371.73	0
5371.96	0
5372.2	0
5372.44	0
5372.68	0
5372.92	0
5373.15	0
5373.39	0
5373.63	0
5373.87	0
5374.11	0
5374.35	0
5374.58	0
5374.82	0
5375.06	0
5375.3	0
5375.54	0
5375.77	0
5376.01	0
5376.25	0
5376.49	0
5376.73	0
5376.97	0
5377.2	0
5377.44	0
5377.68	0
5377.92	0
5378.16	0
5378.4	0
5378.63	0
5378.87	0
5379.11	0
5379.35	0
5379.59	0
5379.83	0
5380.07	0
5380.3	0
5380.54	0
5380.78	0
5381.02	0
5381.26	0
5381.5	0
5381.73	0
5381.97	0
5382.21	0
5382.45	0
5382.69	0
5382.93	0
5383.17	0
5383.4	0
5383.64	0
5383.88	0
5384.12	0
5384.36	0
5384.6	0
5384.84	0
5385.08	0
5385.31	0
5385.55	0
5385.79	0
5386.03	0
5386.27	0
5386.51	0
5386.75	0
5386.99	0
5387.22	0
5387.46	0
5387.7	0
5387.94	0
5388.18	0
5388.42	0
5388.66	0
5388.9	0
5389.13	0
5389.37	0
5389.61	0
5389.85	0
5390.09	0
5390.33	0
5390.57	0
5390.81	0
5391.05	0
5391.29	0
5391.52	0
5391.76	0
5392	0
5392.24	0
5392.48	0
5392.72	0
5392.96	0
5393.2	0
5393.44	0
5393.68	0
5393.91	0
5394.15	0
5394.39	0
5394.63	0
5394.87	0
5395.11	0
5395.35	0
5395.59	0
5395.83	0
5396.07	0
5396.31	0
5396.55	0
5396.78	0
5397.02	0
5397.26	0
5397.5	0
5397.74	0
5397.98	0
5398.22	0
5398.46	0
5398.7	0
5398.94	0
5399.18	0
5399.42	0
5399.66	0
5399.89	0
5400.13	0
5400.37	0
5400.61	0
5400.85	0
5401.09	0
5401.33	0
5401.57	0
5401.81	0
5402.05	0
5402.29	0
5402.53	0
5402.77	0
5403.01	0
5403.25	0
5403.49	0
5403.73	0
5403.97	0
5404.21	0
5404.44	0
5404.68	0
5404.92	0
5405.16	0
5405.4	0
5405.64	0
5405.88	0
5406.12	0
5406.36	0
5406.6	0
5406.84	0
5407.08	0
5407.32	0
5407.56	0
5407.8	0
5408.04	0
5408.28	0
5408.52	0
5408.76	0
[truncated: 29,734 more rows]

## Sheet: Figure 2A
4000.5	17.9906
4001.5	16.3767
4002.5	17.0547
4003.5	18.5014
4004.5	21.1039
4005.5	22.7756
4006.5	23.6767
4007.5	22.0903
4008.5	19.4469
4009.5	18.7958
4010.5	17.8431
4011.5	18.3536
4012.5	21.2983
4013.5	21.4478
4014.5	22.6364
4015.5	20.8469
4016.5	22.8967
4017.5	19.5
4018.5	15.1214
4019.5	15.2056
4020.5	18.3522
4021.5	17.0058
4022.5	16.4517
4023.5	19.1917
4024.5	18.0056
4025.5	18.0972
4026.5	22.6342
4027.5	22.5953
4028.5	19.7681
4029.5	17.3836
4030.5	16.1306
4031.5	15.9164
4032.5	14.0906
4033.5	21.2908
4034.5	22.2775
4035.5	20.2378
4036.5	17.5739
4037.5	15.9486
4038.5	15.0053
4039.5	15.9483
4040.5	15.4131
4041.5	15.8319
4042.5	17.5056
4043.5	17.7122
4044.5	19.0122
4045.5	18.7311
4046.5	21.7042
4047.5	21.9017
4048.5	21.0069
4049.5	21.3578
4050.5	20.5006
4051.5	18.895
4052.5	18.8022
4053.5	21.8747
4054.5	21.0131
4055.5	18.6217
4056.5	19.3633
4057.5	20.28
4058.5	21.0169
4059.5	18.2156
4060.5	15.3914
4061.5	13.1603
4062.5	14.0033
4063.5	19.7189
4064.5	14.9344
4065.5	16.6542
4066.5	18.9917
4067.5	19.5833
4068.5	22.0839
4069.5	21.3053
4070.5	16.4819
4071.5	14.4414
4072.5	17.9217
4073.5	15.3039
4074.5	17.4742
4075.5	19.2114
4076.5	16.9019
4077.5	17.3158
4078.5	19.8303
4079.5	17.95
4080.5	15.8545
4081.5	18.1183
4082.5	16.3814
4083.5	18.9817
4084.5	19.1575
4085.5	19.7933
4086.5	20.0431
4087.5	19.4808
4088.5	19.0917
4089.5	20.2775
4090.5	20.9136
4091.5	18.8405
4092.5	19.8322
4093.5	21.9972
4094.5	21.3614
4095.5	20.7336
4096.5	20.0822
4097.5	19.6986
4098.5	20.0656
4099.5	15.5381
4100.5	11.8172
4101.5	13.5825
4102.5	16.6883
4103.5	17.795
4104.5	21.0544
4105.5	22.0928
4106.5	15.4497
4107.5	15.6694
4108.5	17.1083
4109.5	16.2139
4110.5	18.58
4111.5	18.4522
4112.5	15.7369
4113.5	16.7367
4114.5	21.742
4115.5	22.4975
4116.5	20.07
4117.5	16.4669
4118.5	15.0461
4119.5	16.5097
4120.5	15.8208
4121.5	18.2869
4122.5	17.1794
4123.5	14.3894
4124.5	15.9319
4125.5	16.2706
4126.5	15.1508
4127.5	16.8183
4128.5	17.8719
4129.5	15.6914
4130.5	18.2861
4131.5	18.6014
4132.5	17.0747
4133.5	18.4622
4134.5	18.9797
4135.5	16.6658
4136.5	14.7114
4137.5	15.3728
4138.5	17.0969
4139.5	17.7136
4140.5	13.1269
4141.5	12.4028
4142.5	16.3117
4143.5	17.4764
4144.5	18.1894
4145.5	20.7136
4146.5	18.9472
4147.5	17.9658
4148.5	14.7119
4149.5	12.9675
4150.5	13.7433
4151.5	12.7994
4152.5	16.3572
4153.5	19.2825
4154.5	20.3703
4155.5	20.7069
4156.5	19.6878
4157.5	18.2722
4158.5	18.3372
4159.5	16.8394
4160.5	13.5531
4161.5	13.3636
4162.5	18.1164
4163.5	19.7197
4164.5	17.6517
4165.5	17.3789
4166.5	17.7386
4167.5	19.3878
4168.5	16.8811
4169.5	15.3086
4170.5	14.0886
4171.5	11.8811
4172.5	15.3217
4173.5	20.9356
4174.5	17.2695
4175.5	15.2831
4176.5	19.5608
4177.5	20.1747
4178.5	16.3231
4179.5	11.0733
4180.5	12.4083
4181.5	13.3253
4182.5	15.4258
4183.5	18.5556
4184.5	18.8508
4185.5	20.6814
4186.5	15.7867
4187.5	13.2867
4188.5	16.3608
4189.5	15.4094
4190.5	16.5881
4191.5	20.3717
4192.5	19.3197
4193.5	15.5303
4194.5	15.6239
4195.5	17.3261
4196.5	18.2067
4197.5	17.6522
4198.5	17.6889
4199.5	17.6783
4200.5	14.8394
4201.5	18.4342
4202.5	21.5183
4203.5	16.2597
4204.5	12.8742
4205.5	14.7369
4206.5	15.1814
4207.5	15.155
4208.5	14.8211
4209.5	15.7533
4210.5	16.0525
4211.5	13.0406
4212.5	14.0508
4213.5	17.5083
4214.5	17.9311
4215.5	15.4761
4216.5	15.3072
4217.5	17.1886
4218.5	17.9858
4219.5	14.6439
4220.5	12.4639
4221.5	14.9744
4222.5	15.4119
4223.5	12.7519
4224.5	12.8806
4225.5	14.9972
4226.5	14.4406
4227.5	13.3214
4228.5	16.2767
4229.5	17.535
4230.5	14.8103
4231.5	14.0542
4232.5	13.8328
4233.5	12.4539
4234.5	11.8106
4235.5	10.9561
4236.5	11.3636
4237.5	12.4858
4238.5	13.6564
4239.5	19.2642
4240.5	18.4497
4241.5	12.4244
4242.5	15.6072
4243.5	18.7706
4244.5	16.8556
4245.5	17.5417
4246.5	20.3269
4247.5	18.1022
4248.5	16.8692
4249.5	17.39
4250.5	19.3842
4251.5	20.2031
4252.5	19.9983
4253.5	17.9222
4254.5	14.1817
4255.5	15.4292
4256.5	17.3467
4257.5	16.7828
4258.5	12.5581
4259.5	14.8919
4260.5	12.5303
4261.5	11.6531
4262.5	13.6131
4263.5	12.7764
4264.5	13.0181
4265.5	15.6603
4266.5	14.0925
4267.5	12.1083
4268.5	12.8042
4269.5	14.0642
4270.5	16.1733
4271.5	14.7956
4272.5	16.7617
4273.5	17.0278
4274.5	18.4094
4275.5	15.0497
4276.5	12.7883
4277.5	13.5572
4278.5	13.4236
4279.5	13.8922
4280.5	15.0894
4281.5	16.4886
4282.5	15.5872
4283.5	12.7239
4284.5	12.2608
4285.5	11.075
4286.5	13.7531
4287.5	17.0394
4288.5	14.7994
4289.5	13.6419
4290.5	14.7389
4291.5	15.2064
4292.5	15.3961
4293.5	13.4083
4294.5	13.7308
4295.5	17.8619
4296.5	20.8953
4297.5	17.3622
4298.5	13.6169
4299.5	16.1828
4300.5	13.9703
4301.5	13.2983
4302.5	15.5761
4303.5	17.7636
4304.5	18.4019
4305.5	16.7908
4306.5	15.0825
4307.5	12.9008
4308.5	14.4264
4309.5	16.3017
4310.5	15.6292
4311.5	15.6144
4312.5	19.3861
4313.5	20.0011
4314.5	18.2825
4315.5	15.9561
4316.5	17.07
4317.5	20.3553
4318.5	21.2414
4319.5	15.9053
4320.5	12.8833
4321.5	13.4764
4322.5	13.745
4323.5	16.1025
4324.5	15.3631
4325.5	11.9933
4326.5	13.2669
4327.5	19.9681
4328.5	22.9197
4329.5	19.7697
4330.5	14.5547
4331.5	13.4692
4332.5	11.9672
4333.5	11.0892
4334.5	14.3336
4335.5	16.5781
4336.5	17.443
4337.5	14.8939
4338.5	16.7858
4339.5	17.2664
4340.5	17.5192
4341.5	16.7189
4342.5	12.0494
4343.5	11.4839
4344.5	14.5603
4345.5	15.4817
4346.5	15.5711
4347.5	15.4058
4348.5	13.9128
4349.5	11.7667
4350.5	10.9767
4351.5	14.2558
4352.5	12.8992
4353.5	9.86694
4354.5	6.73306
4355.5	7.73444
4356.5	14.6806
4357.5	15.1031
4358.5	15.0667
4359.5	14.53
4360.5	15.8806
4361.5	19.0753
4362.5	19.0906
4363.5	18.22
4364.5	15.5075
4365.5	12.6483
4366.5	12.6936
4367.5	11.7647
4368.5	11.95
4369.5	14.3811
4370.5	15.1583
4371.5	16.2003
4372.5	16.9253
4373.5	14.2744
4374.5	13.195
4375.5	18.6961
4376.5	19.5103
4377.5	16.5269
4378.5	17.3864
4379.5	15.0067
4380.5	14.0344
4381.5	12.5592
4382.5	10.0319
4383.5	10.5072
4384.5	16.8008
4385.5	21.8194
4386.5	17.0867
4387.5	12.6242
4388.5	14.8931
4389.5	16.4375
4390.5	13.4286
4391.5	13.1456
4392.5	11.5369
4393.5	11.1114
4394.5	13.5156
4395.5	14.0117
4396.5	15.5006
4397.5	13.5369
4398.5	13.4878
4399.5	17.795
4400.5	14.0869
4401.5	10.7136
4402.5	13.6067
4403.5	14.4636
4404.5	13.4164
4405.5	14.5617
4406.5	15.3769
4407.5	16.8508
4408.5	14.0553
4409.5	12.965
4410.5	15.0083
4411.5	17.9667
4412.5	15.0503
4413.5	14.5333
4414.5	18.8717
4415.5	15.6075
4416.5	14.6881
4417.5	14.5028
4418.5	15.5208
4419.5	15.6642
4420.5	15.9864
4421.5	14.07
4422.5	15.6722
4423.5	15.7169
4424.5	13.4625
4425.5	13.8692
4426.5	14.61
4427.5	15.1903
4428.5	16.1383
4429.5	17.1367
4430.5	13.53
4431.5	13.8164
4432.5	15.0569
4433.5	13.4194
4434.5	12.6742
4435.5	10.6214
4436.5	9.88834
4437.5	9.99028
4438.5	14.0617
4439.5	17.3536
4440.5	15.3297
4441.5	12.9519
4442.5	12.6458
4443.5	17.2419
4444.5	18.9303
4445.5	17.8792
4446.5	22.4911
4447.5	21.9942
4448.5	18.4442
4449.5	17.7742
4450.5	14.3594
4451.5	12.5886
4452.5	14.2106
4453.5	13.8183
4454.5	14.1836
4455.5	15.3328
4456.5	14.8103
4457.5	14.6222
4458.5	13.7111
4459.5	12.4633
4460.5	13.17
4461.5	15.3222
4462.5	15.0978
4463.5	11.8622
4464.5	11.4836
4465.5	14.275
4466.5	14.0306
4467.5	11.8078
4468.5	8.74583
4469.5	9.49667
4470.5	13.6264
4471.5	11.7083
4472.5	14.2128
4473.5	15.5222
4474.5	14.9867
4475.5	15.6539
4476.5	13.8344
4477.5	10.5172
4478.5	9.61194
4479.5	12.3333
4480.5	15.1036
4481.5	12.7467
4482.5	9.66
4483.5	9.76972
4484.5	11.9756
4485.5	13.5806
4486.5	13.4725
4487.5	13.1092
4488.5	13.7917
4489.5	15.5403
4490.5	18.1147
4491.5	15.8869
4492.5	12.92
4493.5	13.7097
4494.5	16.0786
4495.5	14.375
4496.5	14.5903
4497.5	14.0769
4498.5	15.9861
4499.5	16.0369
4500.5	14.2097
4501.5	14.1092
4502.5	13.85
4503.5	12.6706
4504.5	12.5786
4505.5	13.5483
4506.5	13.8275
4507.5	12.2272
4508.5	12.0433
4509.5	13.0239
4510.5	12.6358
4511.5	11.3392
4512.5	12.0228
4513.5	12.4092
4514.5	14.4044
4515.5	15.06
4516.5	9.43778
4517.5	9.32306
4518.5	12.6344
4519.5	14.2939
4520.5	13.6606
4521.5	10.9947
4522.5	9.69806
4523.5	10.8119
4524.5	11.2875
4525.5	10.9864
4526.5	10.4544
4527.5	8.86806
4528.5	12.0053
4529.5	13.2069
4530.5	9.32194
4531.5	6.38194
4532.5	7.66639
4533.5	13.6853
4534.5	17.0542
4535.5	12.0603
4536.5	9.73611
4537.5	12.2358
4538.5	11.9353
4539.5	10.8033
4540.5	8.90194
4541.5	11.9094
4542.5	14.5983
4543.5	14.1819
4544.5	14.6678
4545.5	15.5547
4546.5	14.5514
4547.5	11.6731
4548.5	10.7208
4549.5	14.1972
4550.5	13.5017
4551.5	9.46555
4552.5	10.8672
4553.5	15.1908
4554.5	16.4506
4555.5	12.6036
4556.5	11.4853
4557.5	13.8842
4558.5	13.9681
4559.5	13.3775
4560.5	13.1989
4561.5	13.1644
4562.5	13.6992
4563.5	12.8186
4564.5	10.6917
4565.5	9.54722
4566.5	10.8342
4567.5	11.9522
4568.5	12.9761
4569.5	16.1219
4570.5	16.5228
4571.5	13.3119
4572.5	12.0886
4573.5	15.0203
4574.5	12.0892
4575.5	9.51444
4576.5	16.2072
4577.5	15.7803
4578.5	12.1592
4579.5	12.4867
4580.5	14.9675
4581.5	14.1044
4582.5	9.095
4583.5	6.86361
4584.5	7.895
4585.5	9.67472
4586.5	12.3383
4587.5	12.3694
4588.5	13.9678
4589.5	15.2336
4590.5	15.8353
4591.5	18.8158
4592.5	17.5231
4593.5	16.8575
4594.5	15.8289
4595.5	11.465
4596.5	10.5536
4597.5	10.8794
4598.5	11.6894
4599.5	11.4147
4600.5	9.76889
4601.5	13.9492
4602.5	13.9047
4603.5	12.2236
4604.5	13.6694
4605.5	12.8086
4606.5	10.5822
4607.5	9.90056
4608.5	9.81584
4609.5	9.43806
4610.5	10.2619
4611.5	12.1522
4612.5	11.3408
4613.5	12.4283
4614.5	13.2247
4615.5	11.8578
4616.5	10.1547
4617.5	9.42278
4618.5	11.6836
4619.5	14.085
4620.5	15.3536
4621.5	14.2597
4622.5	13.9161
4623.5	14.5425
4624.5	12.965
4625.5	11.4736
4626.5	10.7083
4627.5	11.1617
4628.5	10.5319
4629.5	11.2567
4630.5	13.5364
4631.5	13.1347
4632.5	10.5225
4633.5	13.7692
4634.5	14.3464
4635.5	12.81
4636.5	13.9017
4637.5	14.6047
4638.5	10.815
4639.5	12.7469
4640.5	15.3831
4641.5	12.8314
4642.5	12.7367
4643.5	12.4486
4644.5	11.9742
4645.5	10.7603
4646.5	14.6686
4647.5	15.0242
4648.5	13.6306
4649.5	13.9881
4650.5	12.2614
4651.5	13.9033
4652.5	13.3036
4653.5	9.53167
4654.5	12.5472
4655.5	15.5886
4656.5	14.8978
4657.5	17.1775
4658.5	15.9428
4659.5	16.6622
4660.5	19.2011
4661.5	20.2342
4662.5	19.4533
4663.5	16.8408
4664.5	14.3297
4665.5	13.1658
4666.5	13.59
4667.5	12.9736
4668.5	12.6583
4669.5	12.9997
4670.5	13.9886
4671.5	11.5656
4672.5	11.6858
4673.5	16.5606
4674.5	17.4033
4675.5	12.5517
4676.5	9.33639
4677.5	9.68528
4678.5	10.9453
4679.5	13.8647
4680.5	13.8236
4681.5	13.4586
4682.5	10.4875
4683.5	9.10944
4684.5	10.7775
4685.5	12.0347
4686.5	11.0917
4687.5	10.4267
4688.5	12.2225
4689.5	12.5756
4690.5	11.9886
4691.5	12.0975
4692.5	12.5653
4693.5	9.57277
4694.5	8.31555
4695.5	8.12694
4696.5	10.7692
4697.5	12.2361
4698.5	9.09416
4699.5	7.87667
4700.5	7.87
4701.5	7.64916
4702.5	8.8325
4703.5	9.88472
4704.5	11.6936
4705.5	11.2322
4706.5	9.99028
4707.5	11.4856
4708.5	12.3997
4709.5	11.0264
4710.5	12.3258
4711.5	11.8678
4712.5	11.0658
4713.5	9.12416
4714.5	9.33278
4715.5	9.67583
4716.5	11.2533
4717.5	14.9622
4718.5	13.2258
4719.5	11.4442
4720.5	10.9325
4721.5	12.9106
4722.5	14.6275
4723.5	11.3089
4724.5	12.5889
4725.5	13.6261
4726.5	12.6375
4727.5	12.0356
4728.5	10.4761
4729.5	9.07694
4730.5	7.51028
4731.5	10.1908
4732.5	10.1519
4733.5	9.85278
4734.5	11.5728
4735.5	10.3025
4736.5	8.3775
4737.5	9.37083
4738.5	7.42
4739.5	8.72306
4740.5	12.5717
4741.5	10.9711
4742.5	9.70139
4743.5	10.2661
4744.5	10.6008
4745.5	12.1592
4746.5	12.7967
4747.5	11.7161
4748.5	9.5275
4749.5	7.94944
4750.5	6.32167
4751.5	7.89222
4752.5	10.6094
4753.5	10.5267
4754.5	7.88472
4755.5	8.70805
4756.5	12.4878
4757.5	13.8936
4758.5	12.1003
4759.5	11.1981
4760.5	10.4119
4761.5	11.0861
4762.5	11.9381
4763.5	12.7519
4764.5	14.5772
4765.5	13.2778
4766.5	12.5428
4767.5	15.1783
4768.5	14.0542
4769.5	11.7228
4770.5	10.8997
4771.5	10.5542
4772.5	9.91722
4773.5	11.6797
4774.5	10.4481
4775.5	8.63722
4776.5	11.0933
4777.5	10.2697
4778.5	7.85917
4779.5	12.5603
4780.5	16.4433
4781.5	13.2469
4782.5	15.0794
4783.5	15.8356
4784.5	14.4506
4785.5	15.9456
4786.5	15.205
4787.5	11.5658
4788.5	10.8128
4789.5	13.3511
4790.5	15.3333
4791.5	13.6044
4792.5	11.9869
4793.5	11.1122
4794.5	8.92805
4795.5	6.51278
4796.5	7.65528
4797.5	10.2761
4798.5	14.2933
4799.5	19.5803
4800.5	14.5242
4801.5	8.21278
4802.5	6.61917
4803.5	10.2222
4804.5	12.4267
4805.5	11.6864
4806.5	12.5192
4807.5	12.2811
4808.5	10.8725
4809.5	11.1683
4810.5	13.2131
4811.5	13.6647
4812.5	12.2181
4813.5	8.78639
4814.5	8.96333
4815.5	10.6847
4816.5	10.6531
4817.5	12.3806
4818.5	14.7867
4819.5	12.1231
4820.5	11.9867
4821.5	11.7933
4822.5	10.2494
4823.5	11.9942
4824.5	13.2081
4825.5	11.9503
4826.5	9.62917
4827.5	7.40056
4828.5	8.43056
4829.5	10.9131
4830.5	11.92
4831.5	11.6261
4832.5	9.76694
4833.5	7.47361
4834.5	5.51583
4835.5	8.10084
4836.5	11.3683
4837.5	9.39805
4838.5	7.57055
4839.5	8.08944
4840.5	10.6833
4841.5	10.5656
4842.5	9.9375
4843.5	12.7847
4844.5	13.8256
4845.5	12.4956
4846.5	10.8356
4847.5	12.4133
4848.5	15.7531
4849.5	15.6397
4850.5	15.1542
4851.5	13.0453
4852.5	10.4453
4853.5	9.555
4854.5	11.0075
4855.5	10.3997
4856.5	11.7006
4857.5	12.6706
4858.5	13.985
4859.5	14.9208
4860.5	13.1006
4861.5	11.7603
4862.5	13.3403
4863.5	13.3114
4864.5	13.7775
4865.5	13.2742
4866.5	12.9361
4867.5	13.7392
4868.5	12.3944
4869.5	11.2961
4870.5	12.59
4871.5	12.6514
4872.5	12.4547
4873.5	12.8286
4874.5	13.4303
4875.5	13.4278
4876.5	12.6617
4877.5	13.3169
4878.5	14.1314
4879.5	11.5911
4880.5	10.3939
4881.5	12.6303
4882.5	9.60139
4883.5	8.12695
4884.5	11.5431
4885.5	13.6981
4886.5	14.1006
4887.5	9.65389
4888.5	9.21139
4889.5	11.2417
4890.5	8.52
4891.5	6.79417
4892.5	6.83611
4893.5	7.38167
4894.5	7.80306
4895.5	9.86195
4896.5	12.2147
4897.5	11.7492
4898.5	8.68083
4899.5	7.53027
4900.5	9.72695
4901.5	12.3378
4902.5	12.0553
4903.5	9.83083
4904.5	8.81083
4905.5	9.32639
4906.5	13.2928
4907.5	12.8047
4908.5	9.15611
4909.5	11.9839
4910.5	14.3425
4911.5	10.9022
4912.5	9.24222
4913.5	9.93
4914.5	10.4594
4915.5	11.7167
4916.5	11.7739
4917.5	10.8622
4918.5	10.7275
4919.5	12.4169
4920.5	11.4542
4921.5	10.1692
4922.5	12.0714
4923.5	13.1925
4924.5	11.4767
4925.5	11.3486
4926.5	11.13
4927.5	12.1764
4928.5	12.8419
4929.5	11.995
4930.5	11.8808
4931.5	9.89472
4932.5	9.70306
4933.5	12.4414
4934.5	15.3483
4935.5	17.4261
4936.5	18.5975
4937.5	15.5792
4938.5	11.9761
4939.5	10.1897
4940.5	10.3397
4941.5	11.6433
4942.5	11.9483
4943.5	11.1642
4944.5	7.59806
4945.5	9.68917
4946.5	10.925
4947.5	8.56639
4948.5	8.07389
4949.5	8.83695
4950.5	11.5194
4951.5	13.2575
4952.5	10.6642
4953.5	8.32055
4954.5	8.49055
4955.5	10.1531
4956.5	10.1222
4957.5	12.1872
4958.5	11.2414
4959.5	11.2642
4960.5	11.1367
4961.5	13.8436
4962.5	14.3483
4963.5	10.3972
4964.5	9.23389
4965.5	10.9414
4966.5	14.0753
4967.5	15.4992
4968.5	15.0944
4969.5	13.8197
4970.5	15.3886
4971.5	16.3208
4972.5	13.4417
4973.5	13.9483
4974.5	13.5992
4975.5	10.7528
4976.5	11.7181
4977.5	12.9764
4978.5	9.56944
4979.5	7.95611
4980.5	11.9678
4981.5	13.9297
4982.5	12.3756
4983.5	11.7703
4984.5	9.18833
4985.5	6.8875
4986.5	8.64917
4987.5	10.302
4988.5	12.5297
4989.5	13.0711
4990.5	8.80833
4991.5	6.84555
4992.5	6.80889
4993.5	9.29361
4994.5	13.4244
4995.5	14.6117
4996.5	11.7392
4997.5	10.47
4998.5	10.8375
4999.5	12.8947
5000.5	13.3197
5001.5	11.9856
5002.5	13.4211
5003.5	9.73083
5004.5	6.25833
5005.5	7.12667
5006.5	8.16278
5007.5	10.2494
5008.5	11.7975
5009.5	11.4217
5010.5	10.7225
5011.5	10.0433
5012.5	8.6125
5013.5	9.24278
5014.5	12.9928
5015.5	12.7253
5016.5	9.4125
5017.5	10.7089
5018.5	12.2714
5019.5	9.61166
5020.5	8.27777
5021.5	8.91722
5022.5	10.7103
5023.5	12.175
5024.5	11.7042
5025.5	12.7461
5026.5	15.0172
5027.5	12.1278
5028.5	11.4697
5029.5	12.7919
5030.5	12.6397
5031.5	12.6333
5032.5	9.90361
5033.5	9.35333
5034.5	12.0883
5035.5	13.3556
5036.5	10.3789
5037.5	7.86416
5038.5	9.19056
5039.5	11.0014
5040.5	9.1975
5041.5	8.37611
5042.5	7.72778
5043.5	7.30194
5044.5	6.085
5045.5	6.5775
5046.5	6.82861
5047.5	8.65278
5048.5	11.1939
5049.5	10.9772
5050.5	12.0906
5051.5	13.4017
5052.5	12.7794
5053.5	11.7692
5054.5	10.9236
5055.5	12.8864
5056.5	12.1419
5057.5	8.43666
5058.5	8.15417
5059.5	8.47361
5060.5	9.11861
5061.5	9.02
5062.5	8.64222
5063.5	9.62278
5064.5	10.6594
5065.5	12.3733
5066.5	10.7319
5067.5	10.2811
5068.5	11.8481
5069.5	11.4478
5070.5	11.3461
5071.5	12.4669
5072.5	12.0494
5073.5	7.92444
5074.5	6.14583
5075.5	7.44472
5076.5	7.18444
5077.5	8.09889
5078.5	9.41528
5079.5	9.14889
5080.5	10.4594
5081.5	10.6358
5082.5	9.44305
5083.5	9.0775
5084.5	10.9139
5085.5	11.7361
5086.5	8.27666
5087.5	6.06556
5088.5	9.34889
5089.5	11.3706
5090.5	9.15305
5091.5	9.52083
5092.5	9.55111
5093.5	8.48
5094.5	10.5933
5095.5	11.1172
5096.5	11.0467
5097.5	10.21
5098.5	8.06222
5099.5	7.46111
5100.5	7.15583
5101.5	9.25917
5102.5	9.125
5103.5	7.50528
5104.5	8.62361
5105.5	8.39639
5106.5	8.0025
5107.5	8.28861
5108.5	8.47056
5109.5	9.06778
5110.5	10.6308
5111.5	12.8414
5112.5	12.2597
5113.5	10.7044
5114.5	12.1708
5115.5	11.9992
5116.5	11.5258
5117.5	10.7892
5118.5	7.86139
5119.5	5.65389
5120.5	7.80972
5121.5	9.09194
5122.5	10.1514
5123.5	11.55
5124.5	11.9503
5125.5	12.8164
5126.5	12.2183
5127.5	12.3222
5128.5	10.4275
5129.5	9.86194
5130.5	11.2219
5131.5	13.7178
5132.5	14.3739
5133.5	11.4608
5134.5	11.8361
5135.5	14.9742
5136.5	15.1319
5137.5	11.0994
5138.5	8.50916
5139.5	9.32166
5140.5	8.31555
5141.5	8.50833
5142.5	11.1561
5143.5	11.2069
5144.5	10.7089
5145.5	13.9211
5146.5	15.1425
5147.5	12.5981
5148.5	8.14472
5149.5	9.63194
5150.5	11.7011
5151.5	10.5789
5152.5	9.08833
5153.5	9.78722
5154.5	10.6686
5155.5	10.6128
5156.5	10.8053
5157.5	11.1619
5158.5	12.2303
5159.5	11.4472
5160.5	7.67583
5161.5	6.50278
5162.5	9.95306
5163.5	11.3656
5164.5	8.39333
5165.5	8.44222
5166.5	9.75194
5167.5	8.43333
5168.5	9.08111
5169.5	10.2683
5170.5	10.5792
5171.5	12.5831
5172.5	13.7469
5173.5	13.9031
5174.5	12.9439
5175.5	11.4556
5176.5	9.56444
5177.5	7.53944
5178.5	8.25083
5179.5	10.9478
5180.5	11.0361
5181.5	8.29944
5182.5	8.33639
5183.5	9.45667
5184.5	9.67778
5185.5	10.4997
5186.5	11.9119
5187.5	13.0894
5188.5	15.9811
5189.5	14.7628
5190.5	16.2739
5191.5	18.7047
5192.5	16.3225
5193.5	15.0169
5194.5	10.8389
5195.5	10.7522
5196.5	11.0928
5197.5	10.7731
5198.5	9.67667
5199.5	8.37972
5200.5	9.20472
5201.5	10.7775
5202.5	11.9789
5203.5	11.9444
5204.5	12.6797
5205.5	12.9611
5206.5	12.6717
5207.5	12.8894
5208.5	14.848
5209.5	16.7308
5210.5	16.1678
5211.5	13.0131
5212.5	9.85472
5213.5	10.0553
5214.5	9.39722
5215.5	7.46139
5216.5	8.58028
5217.5	13.4081
5218.5	12.2361
5219.5	11.06
5220.5	12.3161
5221.5	13.5133
5222.5	10.9239
5223.5	8.53139
5224.5	9.03889
5225.5	9.24056
5226.5	9.20833
5227.5	11.225
5228.5	12.8489
5229.5	12.2447
5230.5	13.0881
5231.5	11.8028
5232.5	10.5453
5233.5	11.2189
5234.5	13.2747
5235.5	10.4075
5236.5	8.19583
5237.5	10.4761
5238.5	12.8756
5239.5	9.81055
5240.5	7.73611
5241.5	10.5175
5242.5	12.3497
5243.5	11.6939
5244.5	11.2667
5245.5	11.1406
5246.5	10.4939
5247.5	8.51277
5248.5	6.61028
5249.5	7.3
5250.5	7.33694
5251.5	7.22306
5252.5	10.2111
5253.5	11.8794
5254.5	10.4325
5255.5	9.29333
5256.5	7.73917
5257.5	10.7558
5258.5	11.9272
5259.5	9.875
5260.5	9.98556
5261.5	11.2064
5262.5	11.59
5263.5	10.3394
5264.5	7.82833
5265.5	7.4825
5266.5	9.38889
5267.5	9.65583
5268.5	9.12139
5269.5	8.23083
5270.5	9.81389
5271.5	12.8381
5272.5	12.1972
5273.5	11.3292
5274.5	11.0089
5275.5	9.14028
5276.5	9.42889
5277.5	10.5567
5278.5	11.2881
5279.5	9.94083
5280.5	10.7936
5281.5	11.9661
5282.5	10.6889
5283.5	9.40222
5284.5	10.2833
5285.5	11.4514
5286.5	9.62
5287.5	8.65806
5288.5	11.7444
5289.5	11.1158
5290.5	8.98611
5291.5	9.50445
5292.5	11.5986
5293.5	13.1767
5294.5	11.7386
5295.5	9.18278
5296.5	10.5972
5297.5	12.9189
5298.5	15.2211
5299.5	14.7947
5300.5	13.5578
5301.5	15.1089
5302.5	12.3864
5303.5	8.11028
5304.5	9.92583
5305.5	13.8419
5306.5	12.3661
5307.5	9.47777
5308.5	9.29417
5309.5	10.2806
5310.5	10.1872
5311.5	8.01889
5312.5	8.49084
5313.5	11.0433
5314.5	10.7425
5315.5	9.48444
5316.5	9.75056
5317.5	9.86333
5318.5	7.68389
5319.5	9.13417
5320.5	12.8933
5321.5	14.0283
5322.5	12.4339
5323.5	11.2844
5324.5	11.7125
5325.5	10.0192
5326.5	6.53806
5327.5	7.75556
5328.5	10.4336
5329.5	9.92944
5330.5	9.47
5331.5	7.68667
5332.5	7.30111
5333.5	8.86417
5334.5	8.98972
5335.5	8.99056
5336.5	9.40361
5337.5	8.87083
5338.5	10.4725
5339.5	11.5508
5340.5	11.2642
5341.5	12.1158
5342.5	11.5175
5343.5	9.26611
5344.5	9.20111
5345.5	10.7661
5346.5	10.7914
5347.5	10.1708
5348.5	9.51667
5349.5	8.75527
5350.5	7.78055
5351.5	7.47111
5352.5	9.60417
5353.5	11.9419
5354.5	12.8111
5355.5	10.01
5356.5	10.1681
5357.5	12.4533
5358.5	9.59639
5359.5	7.27417
5360.5	9.29972
5361.5	11.5278
5362.5	12.0958
5363.5	11.2181
5364.5	11.365
5365.5	13.3942
5366.5	14.5664
5367.5	12.3742
5368.5	11.1628
5369.5	13.9733
5370.5	13.7069
5371.5	10.4981
5372.5	8.82333
5373.5	7.56305
5374.5	6.77722
5375.5	10.1458
5376.5	13.3833
5377.5	12.02
5378.5	11.7639
5379.5	13.8894
5380.5	13.6297
5381.5	11.18
5382.5	9.42695
5383.5	9.51417
5384.5	10.1108
5385.5	10.6217
5386.5	10.8611
5387.5	10.3408
5388.5	10.825
5389.5	9.34222
5390.5	8.65889
5391.5	9.53917
5392.5	8.61055
5393.5	8.34028
5394.5	9.9325
5395.5	8.65972
5396.5	6.26305
5397.5	8.35472
5398.5	9.52306
5399.5	7.32167
5400.5	7.40722
5401.5	9.31833
5402.5	10.8831
5403.5	10.4122
5404.5	9.69055
5405.5	11.5597
5406.5	12.4497
5407.5	10.6978
5408.5	10.2467
5409.5	9.18778
5410.5	9.67444
5411.5	9.655
5412.5	8.05972
5413.5	9.03306
5414.5	10.5611
5415.5	9.87972
5416.5	8.46611
5417.5	8.7925
5418.5	11.205
5419.5	12.5325
5420.5	12.6628
5421.5	13.4142
5422.5	13.9867
5423.5	9.85583
5424.5	7.46139
5425.5	8.71361
5426.5	9.51417
5427.5	9.97389
5428.5	9.24667
5429.5	8.76861
5430.5	9.655
5431.5	9.14111
5432.5	9.15389
5433.5	9.985
5434.5	11.3111
5435.5	10.7442
5436.5	8.14389
5437.5	9.08722
5438.5	8.67666
5439.5	8.88584
5440.5	9.43472
5441.5	8.34
5442.5	9.51112
5443.5	9.35166
5444.5	8.93139
5445.5	9.52222
5446.5	10.5006
5447.5	10.8353
5448.5	11.5672
5449.5	11.485
5450.5	9.75083
5451.5	10.7958
5452.5	11.3717
5453.5	9.94694
5454.5	12.24
5455.5	15.5606
5456.5	15.0531
5457.5	11.6339
5458.5	7.84
5459.5	7.15861
5460.5	8.26805
5461.5	9.53861
5462.5	11.1025
5463.5	12.8847
5464.5	12.1956
5465.5	10.5464
5466.5	10.6347
5467.5	10.7361
5468.5	10.7583
5469.5	8.54028
5470.5	8.76083
5471.5	10.9253
5472.5	10.2944
5473.5	10.5564
5474.5	11.5903
5475.5	12.2189
5476.5	12.4942
5477.5	10.7719
5478.5	10.0897
5479.5	9.10222
5480.5	10.1692
5481.5	14.0983
5482.5	12.6061
5483.5	9.58222
5484.5	8.86556
5485.5	11.2278
5486.5	12.0758
5487.5	11.8856
5488.5	14.0681
5489.5	14.6081
5490.5	13.6678
5491.5	12.6531
5492.5	11.6106
5493.5	10.4444
5494.5	11.36
5495.5	11.4397
5496.5	11.4156
5497.5	13.1861
5498.5	10.4522
5499.5	8.48555
5500.5	9.34389
5501.5	10.2514
5502.5	9.49583
5503.5	11.1167
5504.5	11.0703
5505.5	11.0906
5506.5	11.9569
5507.5	11.6817
5508.5	8.71528
5509.5	9.35056
5510.5	12.2467
5511.5	13.8758
5512.5	11.7517
5513.5	9.40111
5514.5	8.275
5515.5	8.82833
5516.5	11.1
5517.5	10.8883
5518.5	7.09027
5519.5	8.82889
5520.5	12.5186
5521.5	12.8894
5522.5	11.5264
5523.5	8.62527
5524.5	9.41473
5525.5	9.01833
5526.5	8.14999
5527.5	9.04861
5528.5	10.6164
5529.5	10.5319
5530.5	9.26778
5531.5	9.80528
5532.5	9.90556
5533.5	10.8478
5534.5	12.7619
5535.5	11.8489
5536.5	12.1611
5537.5	11.6644
5538.5	9.96945
5539.5	11.0725
5540.5	11.1522
5541.5	10.6958
5542.5	10.7667
5543.5	10.6572
5544.5	11.4028
5545.5	11.8889
5546.5	12.2539
5547.5	9.80222
5548.5	10.3381
5549.5	11.7725
5550.5	10.2842
5551.5	10.8017
5552.5	12.6039
5553.5	11.04
5554.5	11.0997
5555.5	11.9189
5556.5	10.5836
5557.5	10.4408
5558.5	11.3061
5559.5	12.9761
5560.5	11.9708
5561.5	10.3158
5562.5	10.0933
5563.5	10.2625
5564.5	11.9386
5565.5	11.2342
5566.5	13.1722
5567.5	17.0292
5568.5	15.5308
5569.5	11.6869
5570.5	10.4542
5571.5	13.2256
5572.5	13.8889
5573.5	12.7153
5574.5	10.1381
5575.5	9.52861
5576.5	12.7375
5577.5	13.9992
5578.5	12.2706
5579.5	13.2492
5580.5	16.4125
5581.5	14.0042
5582.5	9.02028
5583.5	6.18972
5584.5	6.98861
5585.5	8.49694
5586.5	11.0228
5587.5	11.0642
5588.5	8.64888
5589.5	8.07639
5590.5	7.98055
5591.5	7.67527
5592.5	8.62333
5593.5	9.80056
5594.5	8.89083
5595.5	9.31
5596.5	11.5508
5597.5	11.5125
5598.5	8.50639
5599.5	8.48833
5600.5	10.3975
5601.5	11.5481
5602.5	12.9042
5603.5	11.4964
5604.5	12.5131
5605.5	13.2342
5606.5	9.49917
5607.5	8.35056
5608.5	9.37639
5609.5	10.0258
5610.5	11.11
5611.5	9.43333
5612.5	9.72333
5613.5	13.0128
5614.5	12.3294
5615.5	10.5433
5616.5	11.3286
5617.5	9.98639
5618.5	9.76972
5619.5	11.4475
5620.5	11.0733
5621.5	12.2397
5622.5	10.6083
5623.5	6.93167
5624.5	6.66166
5625.5	6.67222
5626.5	6.37722
5627.5	6.82
5628.5	8.10806
5629.5	8.63139
5630.5	9.50583
5631.5	10.6967
5632.5	10.4747
5633.5	9.81556
5634.5	11.4875
5635.5	14.2197
5636.5	13.9539
5637.5	10.5008
5638.5	8.40611
5639.5	10.3653
5640.5	12.6039
5641.5	12.1481
5642.5	11.6456
5643.5	13.4603
5644.5	14.8547
5645.5	13.9658
5646.5	11.6717
5647.5	11.7822
5648.5	13.3631
5649.5	10.9803
5650.5	9.52167
5651.5	10.1111
5652.5	9.79389
5653.5	8.25889
5654.5	9.55056
5655.5	13.5792
5656.5	16.6408
5657.5	17.905
5658.5	14.3064
5659.5	11.38
5660.5	14.9578
5661.5	15.3325
5662.5	11.8603
5663.5	11.5931
5664.5	10.3753
5665.5	7.66194
5666.5	7.95667
5667.5	9.19583
5668.5	9.8975
5669.5	10.3592
5670.5	10.4947
5671.5	10.1889
5672.5	10.4606
5673.5	9.96083
5674.5	10.1569
5675.5	10.1394
5676.5	8.34083
5677.5	8.07611
5678.5	7.87278
5679.5	7.54972
5680.5	8.37639
5681.5	9.48306
5682.5	11.4194
5683.5	12.1211
5684.5	12.3703
5685.5	13.7375
5686.5	11.9744
5687.5	9.02277
5688.5	8.90333
5689.5	7.19194
5690.5	5.44
5691.5	5.95972
5692.5	6.91389
5693.5	7.95222
5694.5	10.7897
5695.5	11.3811
5696.5	11.475
5697.5	13.1381
5698.5	11.0147
5699.5	9.49667
5700.5	8.50472
5701.5	10.3792
5702.5	12.5828
5703.5	10.7131
5704.5	9.81278
5705.5	11.535
5706.5	11.4658
5707.5	8.60417
5708.5	7.49916
5709.5	7.11722
5710.5	7.21972
5711.5	9.45834
5712.5	9.68417
5713.5	7.90527
5714.5	6.71056
5715.5	7.10666
5716.5	8.64722
5717.5	11.2292
5718.5	12.8672
5719.5	9.96083
5720.5	9.98555
5721.5	11.9181
5722.5	10.0536
5723.5	8.30028
5724.5	9.21445
5725.5	11.3131
5726.5	11.4575
5727.5	10.2675
5728.5	12.1006
5729.5	11.6644
5730.5	10.9314
5731.5	11.7706
5732.5	11.8636
5733.5	10.3511
5734.5	9.02389
5735.5	9.445
5736.5	11.0356
5737.5	10.9208
5738.5	12.1881
5739.5	15.0381
5740.5	13.6244
5741.5	11.7106
5742.5	11.1136
5743.5	10.8236
5744.5	10.9686
5745.5	8.95666
5746.5	9.79195
5747.5	10.9475
5748.5	9.2375
5749.5	7.92139
5750.5	10.1056
5751.5	10.0578
5752.5	9.24306
5753.5	9.68778
5754.5	10.6897
5755.5	12.2519
5756.5	11.3981
5757.5	13.5953
5758.5	13.8319
5759.5	10.0708
5760.5	10.2389
5761.5	12.9831
5762.5	12.8233
5763.5	11.2383
5764.5	8.44389
5765.5	9.80056
5766.5	12.4633
5767.5	12.9442
5768.5	13.2183
5769.5	10.8831
5770.5	10.5181
5771.5	13.3647
5772.5	14.4561
5773.5	11.8869
5774.5	7.26306
5775.5	5.98167
5776.5	8.4875
5777.5	9.79695
5778.5	12.5689
5779.5	12.9689
5780.5	11.5108
5781.5	10.3008
5782.5	8.34333
5783.5	7.51305
5784.5	7.60389
5785.5	6.56722
5786.5	7.75528
5787.5	10.7622
5788.5	12.0456
5789.5	11.3922
5790.5	9.96194
5791.5	9.91889
5792.5	12.9936
5793.5	13.5519
5794.5	12.0303
5795.5	13.1956
5796.5	11.5894
5797.5	9.91917
5798.5	10.6292
5799.5	10.5189
5800.5	11.8156
5801.5	10.9942
5802.5	9.6625
5803.5	8.87305
5804.5	8.435
5805.5	9.24111
5806.5	8.37722
5807.5	6.58694
5808.5	6.37333
5809.5	8.59667
5810.5	11.4383
5811.5	15.0469
5812.5	11.8478
5813.5	6.26667
5814.5	7.22667
5815.5	11.0219
5816.5	10.1242
5817.5	10.9722
5818.5	10.9206
5819.5	8.70166
5820.5	6.48444
5821.5	6.26139
5822.5	7.74694
5823.5	10.8758
5824.5	10.6494
5825.5	11.1394
5826.5	13.5539
5827.5	12.9808
5828.5	10.6478
5829.5	11.9922
5830.5	12.3244
5831.5	11.1486
5832.5	9.29139
5833.5	9.48556
5834.5	9.50472
5835.5	8.785
5836.5	8.63305
5837.5	12.7972
5838.5	16.1617
5839.5	14.2108
5840.5	10.9364
5841.5	7.585
5842.5	9.24611
5843.5	11.6431
5844.5	11.23
5845.5	9.18306
5846.5	8.96861
5847.5	9.62278
5848.5	10.1956
5849.5	12.6808
5850.5	12.9517
5851.5	12.3269
5852.5	13.125
5853.5	10.8581
5854.5	10.3869
5855.5	11.1622
5856.5	9.20583
5857.5	8.305
5858.5	9.38306
5859.5	10.1269
5860.5	9.32805
5861.5	10.9781
5862.5	12.1006
5863.5	10.9536
5864.5	11.7275
5865.5	11.5464
5866.5	9.97639
5867.5	10.5744
5868.5	9.50833
5869.5	9.75472
5870.5	12.7214
5871.5	13.1333
5872.5	11.8147
5873.5	9.89333
5874.5	8.05
5875.5	8.72694
5876.5	10.4978
5877.5	9.78139
5878.5	8.59389
5879.5	9.2875
5880.5	8.55278
5881.5	8.53889
5882.5	11.0989
5883.5	11.7514
5884.5	10.4378
5885.5	8.55
5886.5	9.07444
5887.5	11.1928
5888.5	10.9731
5889.5	10.0731
5890.5	11.8803
5891.5	12.4044
5892.5	11.6089
5893.5	11.7431
5894.5	11.7469
5895.5	12.3247
5896.5	10.6806
5897.5	8.80917
5898.5	7.00472
5899.5	4.64917
5900.5	5.07778
5901.5	6.98833
5902.5	7.94778
5903.5	9.37889
5904.5	10.4258
5905.5	10.045
5906.5	8.61694
5907.5	6.8525
5908.5	7.83806
5909.5	9.40722
5910.5	9.43695
5911.5	10.1708
5912.5	12.3939
5913.5	11.4597
5914.5	10.0028
5915.5	9.30389
5916.5	9.58222
5917.5	9.00695
5918.5	8.30417
5919.5	10.1617
5920.5	10.2133
5921.5	9.99805
5922.5	10.6306
5923.5	11.2089
5924.5	10.9583
5925.5	9.98473
5926.5	10.9847
5927.5	10.9028
5928.5	10.5997
5929.5	13.1506
5930.5	14.3039
5931.5	12.2708
5932.5	10.7792
5933.5	10.6356
5934.5	10.5719
5935.5	9.68722
5936.5	9.17194
5937.5	9.81694
5938.5	10.0381
5939.5	10.5536
5940.5	11.1039
5941.5	8.99361
5942.5	8.83806
5943.5	10.9167
5944.5	10.6786
5945.5	8.67805
5946.5	8.13972
5947.5	9.61223
5948.5	11.5836
5949.5	10.9142
5950.5	9.01667
5951.5	9.91611
5952.5	13.9597
5953.5	11.5367
5954.5	8.66944
5955.5	10.215
5956.5	9.28417
5957.5	8.27333
5958.5	9.01944
5959.5	11.395
5960.5	12.4744
5961.5	9.33583
5962.5	8.09556
5963.5	10.5717
5964.5	11.9961
5965.5	10.3892
5966.5	10.2308
5967.5	11.6403
5968.5	10.8178
5969.5	9.12361
5970.5	7.21
5971.5	5.63555
5972.5	6.44889
5973.5	9.55945
5974.5	11.7747
5975.5	11.2467
5976.5	8.55722
5977.5	7.68278
5978.5	7.42416
5979.5	7.82028
5980.5	9.65056
5981.5	10.0072
5982.5	10.5578
5983.5	11.9581
5984.5	13.2097
5985.5	12.6111
5986.5	9.71778
5987.5	8.76361
5988.5	10.4528
5989.5	10.4756
5990.5	10.4925
5991.5	13.1664
5992.5	13.1536
5993.5	12.2347
5994.5	12.4
5995.5	10.5908
5996.5	8.11
5997.5	10.3297
5998.5	14.1819
5999.5	13.5197
[truncated: 8,999 more rows]

## Sheet: Figure 2B
4002	9	1
4002	11	1
4002	17	2
4002	19	1
4002	20	3
4002	21	3
4002	22	4
4002	23	3
4002	24	2
4002	26	3
4002	27	1
4002	28	3
4002	30	1
4002	31	1
4002	32	2
4002	33	2
4002	34	3
4002	35	2
4002	36	4
4002	37	3
4002	38	4
4002	39	2
4002	44	1
4002	45	1
4002	46	1
4002	47	1
4002	49	1
4002	50	1
4002	53	1
4002	54	1
4002	55	1
4002	56	2
4002	59	1
4002	62	1
4002	63	1
4002	66	1
4006	13	1
4006	15	3
4006	16	1
4006	17	4
4006	18	1
4006	19	1
4006	20	1
4006	22	5
4006	23	1
4006	24	3
4006	25	4
4006	26	2
4006	27	3
4006	28	1
4006	30	2
4006	31	3
4006	32	2
4006	34	5
4006	35	5
4006	36	4
4006	37	5
4006	38	4
4006	39	2
4006	40	2
4006	41	1
4006	42	1
4006	45	2
4006	47	1
4006	48	1
4006	50	1
4006	51	2
4006	55	1
4006	56	2
4006	57	2
4006	58	2
4006	59	1
4006	60	1
4006	63	1
4006	64	2
4006	65	2
4006	66	1
4006	69	1
4010	13	2
4010	14	2
4010	15	1
4010	17	1
4010	19	2
4010	22	1
4010	23	2
4010	24	2
4010	25	4
4010	26	1
4010	28	1
4010	29	1
4010	30	1
4010	31	2
4010	32	1
4010	33	1
4010	34	5
4010	35	7
4010	36	9
4010	37	4
4010	38	2
4010	41	1
4010	45	1
4010	46	1
4010	52	1
4010	57	2
4010	59	3
4010	61	1
4010	64	1
4010	65	1
4010	66	2
4010	68	1
4010	74	1
4014	13	1
4014	14	1
4014	16	1
4014	17	1
4014	18	1
4014	20	4
4014	21	2
4014	22	7
4014	23	4
4014	25	1
4014	26	2
4014	27	2
4014	28	3
4014	30	1
4014	31	2
4014	32	3
4014	33	3
4014	34	5
4014	35	4
4014	36	1
4014	37	5
4014	38	5
4014	39	4
4014	40	1
4014	42	2
4014	43	1
4014	44	1
4014	45	1
4014	46	1
4014	47	1
4014	48	2
4014	51	1
4014	55	1
4014	57	1
4014	58	3
4014	59	1
4014	61	1
4014	63	1
4014	71	1
4014	73	1
4014	76	1
4018	11	1
4018	16	2
4018	17	2
4018	18	1
4018	20	1
4018	21	4
4018	22	7
4018	24	3
4018	25	2
4018	26	1
4018	27	1
4018	28	1
4018	30	1
4018	32	3
4018	33	5
4018	34	2
4018	36	5
4018	37	4
4018	39	2
4018	40	2
4018	41	4
4018	42	1
4018	44	2
4018	45	1
4018	46	1
4018	48	1
4018	49	1
4018	53	1
4018	57	1
4018	60	1
4018	61	1
4018	63	1
4018	72	1
4022	12	1
4022	14	1
4022	15	1
4022	16	1
4022	17	2
4022	19	3
4022	22	1
4022	23	1
4022	25	3
4022	26	3
4022	27	1
4022	28	2
4022	29	2
4022	30	3
4022	33	1
4022	34	4
4022	35	5
4022	36	5
4022	38	4
4022	39	1
4022	40	2
4022	41	1
4022	45	2
4022	46	1
4022	50	1
4022	51	1
4022	52	2
4022	53	1
4022	54	2
4022	55	1
4022	58	1
4022	59	1
4022	62	2
4022	64	3
4022	65	1
4022	67	1
4022	69	1
4022	73	1
4022	82	1
4022	144	1
4022	178	1
4026	14	2
4026	15	2
4026	16	2
4026	17	1
4026	18	1
4026	19	1
4026	20	2
4026	21	1
4026	24	3
4026	25	2
4026	26	2
4026	27	3
4026	28	1
4026	31	1
4026	32	1
4026	33	3
4026	34	4
4026	35	7
4026	36	5
4026	37	4
4026	38	3
4026	40	4
4026	42	1
4026	48	1
4026	49	4
4026	50	2
4026	51	1
4026	52	1
4026	54	1
4026	55	1
4026	56	1
4026	57	3
4026	59	1
4026	60	4
4026	62	1
4026	63	1
4026	65	1
4026	68	2
4030	19	2
4030	20	3
4030	21	1
4030	22	2
4030	23	3
4030	24	1
4030	25	2
4030	26	3
4030	28	2
4030	29	3
4030	30	3
4030	31	1
4030	32	2
4030	33	1
4030	34	2
4030	35	2
4030	36	2
4030	37	6
4030	38	5
4030	40	1
4030	41	2
4030	42	1
4030	44	1
4030	45	2
4030	46	1
4030	47	2
4030	51	1
4030	52	1
4030	54	1
4030	55	1
4030	56	1
4030	58	2
4030	60	1
4030	62	1
4030	64	1
4030	68	1
4030	73	1
4034	14	1
4034	15	2
4034	16	1
4034	18	1
4034	19	2
4034	20	1
4034	22	2
4034	23	2
4034	24	4
4034	25	1
4034	27	4
4034	29	4
4034	31	2
4034	32	1
4034	33	2
4034	34	2
4034	35	5
4034	36	5
4034	37	5
4034	38	3
4034	40	3
4034	42	1
4034	44	2
4034	45	2
4034	46	1
4034	47	1
4034	49	2
4034	51	2
4034	54	1
4034	55	1
4034	59	2
4034	60	1
4034	62	1
4034	64	1
4034	73	1
4038	12	1
4038	14	1
4038	15	1
4038	17	1
4038	18	1
4038	19	1
4038	20	1
4038	21	1
4038	22	3
4038	24	1
4038	26	2
4038	27	2
4038	28	1
4038	30	4
4038	31	1
4038	32	1
4038	33	2
4038	34	4
4038	35	1
4038	36	5
4038	37	6
4038	38	2
4038	39	1
4038	40	2
4038	41	1
4038	44	1
4038	47	1
4038	48	1
4038	51	1
4038	55	2
4038	57	2
4038	61	1
4038	62	2
4038	71	1
4038	72	1
4042	13	1
4042	15	2
4042	19	1
4042	20	2
4042	21	1
4042	23	1
4042	24	1
4042	25	2
4042	26	1
4042	27	4
4042	28	3
4042	30	1
4042	31	1
4042	33	2
4042	34	2
4042	35	4
4042	36	6
4042	37	4
4042	38	8
4042	40	2
4042	43	1
4042	44	1
4042	45	1
4042	46	1
4042	49	2
4042	53	1
4042	54	1
4042	60	1
4042	63	2
4042	65	1
4042	69	1
4042	73	1
4042	76	1
4042	85	1
4046	12	1
4046	13	1
4046	16	1
4046	17	1
4046	18	1
4046	19	1
4046	20	2
4046	21	2
4046	22	6
4046	23	2
4046	24	2
4046	25	3
4046	26	1
4046	27	3
4046	28	7
4046	29	3
4046	30	1
4046	33	2
4046	34	2
4046	35	3
4046	36	1
4046	37	6
4046	38	8
4046	39	3
4046	41	1
4046	42	1
4046	43	1
4046	44	1
4046	45	3
4046	48	2
4046	49	2
4046	50	1
4046	52	1
4046	58	1
4046	59	2
4046	60	1
4046	63	1
4046	81	1
4050	8	1
4050	13	1
4050	15	1
4050	16	2
4050	17	1
4050	18	4
4050	20	2
4050	21	3
4050	22	4
4050	23	3
4050	24	1
4050	25	1
4050	26	1
4050	27	6
4050	28	1
4050	29	3
4050	32	2
4050	33	1
4050	34	1
4050	35	2
4050	36	5
4050	37	8
4050	38	6
4050	40	1
4050	42	1
4050	43	3
4050	47	2
4050	48	3
4050	50	1
4050	53	1
4050	55	2
4050	60	2
4050	61	1
4050	65	1
4050	67	1
4050	68	1
4054	9	1
4054	11	1
4054	12	1
4054	13	1
4054	16	1
4054	17	1
4054	18	1
4054	19	2
4054	20	1
4054	21	1
4054	22	1
4054	23	4
4054	24	2
4054	26	3
4054	27	1
4054	29	3
4054	30	1
4054	31	3
4054	32	1
4054	33	2
4054	34	1
4054	35	4
4054	36	8
4054	37	5
4054	38	3
4054	39	1
4054	40	3
4054	41	1
4054	42	2
4054	43	1
4054	44	2
4054	46	1
4054	47	1
4054	51	1
4054	55	2
4054	59	1
4054	60	1
4054	61	2
4054	62	1
4054	64	1
4054	131	1
4058	12	1
4058	13	1
4058	15	1
4058	17	1
4058	18	1
4058	19	1
4058	20	2
4058	21	3
4058	22	3
4058	23	2
4058	24	4
4058	25	3
4058	26	3
4058	27	3
4058	29	1
4058	30	1
4058	32	1
4058	33	5
4058	34	3
4058	35	4
4058	36	4
4058	37	1
4058	38	4
4058	39	1
4058	40	1
4058	41	1
4058	42	1
4058	43	1
4058	45	1
4058	47	3
4058	48	2
4058	57	2
4058	60	1
4058	61	3
4058	62	1
4058	63	2
4058	66	1
4058	71	1
4058	92	1
4062	13	1
4062	15	2
4062	16	1
4062	17	1
4062	18	2
4062	19	2
4062	20	2
4062	21	1
4062	22	1
4062	23	3
4062	24	1
4062	26	1
4062	27	3
4062	28	2
4062	30	2
4062	31	1
4062	32	1
4062	33	1
4062	34	2
4062	35	2
4062	36	4
4062	37	6
4062	38	3
4062	40	1
4062	41	1
4062	42	2
4062	48	1
4062	51	2
4062	52	2
4062	53	1
4062	54	1
4062	55	1
4062	63	1
4062	66	1
4062	67	1
4062	69	2
4062	70	1
4066	13	1
4066	16	1
4066	22	1
4066	23	2
4066	24	2
4066	26	3
4066	27	1
4066	28	3
4066	31	1
4066	32	1
4066	33	3
4066	34	3
4066	35	2
4066	36	5
4066	37	4
4066	38	5
4066	41	1
4066	42	2
4066	43	1
4066	44	1
4066	45	1
4066	46	1
4066	47	2
4066	48	2
4066	49	1
4066	51	1
4066	52	1
4066	54	3
4066	56	1
4066	58	2
4066	61	1
4066	62	2
4066	64	1
4066	72	1
4070	14	1
4070	16	1
4070	18	2
4070	19	1
4070	20	2
4070	21	2
4070	22	3
4070	23	4
4070	24	1
4070	25	1
4070	26	6
4070	27	1
4070	28	3
4070	29	2
4070	30	1
4070	32	1
4070	34	2
4070	35	5
4070	36	5
4070	37	3
4070	38	3
4070	39	2
4070	40	4
4070	42	2
4070	45	1
4070	47	1
4070	49	1
4070	50	1
4070	51	2
4070	56	2
4070	57	1
4070	60	1
4070	61	1
4070	63	1
4070	65	1
4070	67	1
4070	73	1
4074	15	1
4074	17	2
4074	18	4
4074	19	1
4074	20	2
4074	21	2
4074	22	3
4074	23	3
4074	24	5
4074	25	1
4074	26	1
4074	27	3
4074	28	1
4074	29	2
4074	30	1
4074	31	3
4074	33	2
4074	34	2
4074	35	3
4074	36	3
4074	37	3
4074	38	3
4074	40	1
4074	42	3
4074	43	1
4074	45	2
4074	46	1
4074	48	1
4074	51	1
4074	55	2
4074	56	1
4074	58	1
4074	60	1
4074	62	2
4074	69	1
4074	72	1
4078	15	1
4078	16	2
4078	18	1
4078	21	3
4078	22	2
4078	23	1
4078	24	2
4078	25	2
4078	26	3
4078	28	1
4078	29	2
4078	31	1
4078	32	2
4078	33	1
4078	34	2
4078	35	4
4078	36	6
4078	37	3
4078	38	1
4078	39	1
4078	41	1
4078	42	3
4078	44	1
4078	45	1
4078	48	2
4078	49	2
4078	51	1
4078	52	1
4078	53	1
4078	55	2
4078	56	1
4078	57	1
4078	59	1
4078	62	1
4078	63	2
4078	64	1
4078	66	3
4078	67	1
4078	73	1
4078	75	1
4082	14	1
4082	15	1
4082	17	1
4082	18	1
4082	20	2
4082	21	1
4082	22	1
4082	23	4
4082	25	3
4082	27	2
4082	28	3
4082	29	4
4082	30	3
4082	32	4
4082	33	1
4082	34	8
4082	35	5
4082	36	2
4082	37	3
4082	38	1
4082	39	3
4082	40	2
4082	43	1
4082	44	1
4082	45	1
4082	46	2
4082	49	1
4082	51	1
4082	53	1
4082	54	1
4082	57	1
4082	58	1
4082	59	2
4086	13	1
4086	14	3
4086	15	2
4086	16	2
4086	17	1
4086	18	2
4086	19	2
4086	20	1
4086	21	2
4086	22	2
4086	23	2
4086	24	2
4086	25	5
4086	27	2
4086	28	3
4086	29	2
4086	32	2
4086	33	2
4086	35	3
4086	36	6
4086	37	2
4086	38	6
4086	39	1
4086	40	4
4086	43	1
4086	47	1
4086	48	1
4086	49	1
4086	52	1
4086	60	2
4086	64	2
4086	66	1
4086	67	1
4086	68	1
4086	70	1
4090	14	1
4090	15	3
4090	17	1
4090	18	4
4090	19	1
4090	20	2
4090	22	2
4090	23	3
4090	24	2
4090	25	2
4090	26	4
4090	27	2
4090	28	3
4090	29	2
4090	30	1
4090	31	2
4090	32	1
4090	33	1
4090	35	2
4090	36	2
4090	37	4
4090	38	7
4090	39	1
4090	40	4
4090	41	1
4090	42	1
4090	44	1
4090	46	2
4090	48	1
4090	50	1
4090	52	1
4090	53	1
4090	54	1
4090	58	1
4090	60	2
4090	61	1
4090	63	2
4090	71	1
4090	83	1
4094	15	1
4094	16	1
4094	17	3
4094	18	3
4094	20	3
4094	21	3
4094	22	2
4094	24	2
4094	25	2
4094	26	2
4094	27	4
4094	28	1
4094	29	1
4094	30	2
4094	31	5
4094	34	2
4094	35	6
4094	36	2
4094	37	3
4094	38	4
4094	39	4
4094	41	1
4094	42	2
4094	43	1
4094	44	2
4094	47	1
4094	48	4
4094	49	2
4094	50	1
4094	51	2
4094	57	2
4094	58	3
4094	59	1
4094	60	1
4094	62	1
4094	67	2
4094	68	1
4094	74	1
4098	12	2
4098	13	1
4098	14	1
4098	16	1
4098	19	1
4098	20	1
4098	21	3
4098	22	3
4098	23	1
4098	24	3
4098	25	2
4098	26	2
4098	30	2
4098	31	2
4098	32	1
4098	33	3
4098	35	8
4098	36	4
4098	37	6
4098	38	4
4098	39	1
4098	41	2
4098	42	3
4098	44	1
4098	48	2
4098	49	1
4098	56	1
4098	57	1
4098	58	1
4098	59	1
4098	60	1
4098	61	1
4098	63	2
4098	64	1
4098	67	1
4098	68	1
4098	89	1
4102	16	1
4102	17	1
4102	18	2
4102	20	2
4102	21	1
4102	24	1
4102	25	1
4102	28	2
4102	29	1
4102	30	3
4102	31	2
4102	33	1
4102	34	2
4102	35	2
4102	36	4
4102	37	3
4102	38	3
4102	39	1
4102	40	3
4102	42	2
4102	48	1
4102	51	1
4102	52	1
4102	53	2
4102	58	2
4102	60	2
4102	62	1
4102	63	2
4102	64	1
4102	65	1
4102	68	1
4102	70	2
4102	73	1
4106	7	1
4106	12	1
4106	13	1
4106	15	1
4106	20	1
4106	21	4
4106	22	1
4106	23	2
4106	24	4
4106	25	1
4106	26	2
4106	27	1
4106	28	3
4106	29	1
4106	30	3
4106	33	2
4106	35	2
4106	36	5
4106	37	3
4106	38	5
4106	39	2
4106	40	3
4106	41	1
4106	42	1
4106	44	1
4106	46	1
4106	47	3
4106	48	1
4106	49	3
4106	50	1
4106	51	1
4106	54	2
4106	58	1
4106	62	4
4106	65	2
4106	66	1
4106	76	1
4110	12	1
4110	13	1
4110	17	1
4110	18	1
4110	19	1
4110	20	1
4110	21	1
4110	22	3
4110	23	3
4110	24	1
4110	26	1
4110	27	4
4110	28	2
4110	29	2
4110	30	1
4110	31	3
4110	33	1
4110	34	3
4110	35	2
4110	36	8
4110	37	2
4110	38	3
4110	39	4
4110	40	1
4110	41	2
4110	42	2
4110	44	1
4110	49	1
4110	55	1
4110	56	1
4110	57	5
4110	62	1
4110	65	1
4110	67	1
4110	75	1
4110	76	1
4114	10	1
4114	13	1
4114	15	2
4114	16	2
4114	17	2
4114	18	1
4114	19	1
4114	20	2
4114	21	2
4114	22	1
4114	23	3
4114	24	4
4114	25	1
4114	26	3
4114	27	1
4114	28	1
4114	29	1
4114	30	3
4114	31	1
4114	32	3
4114	34	1
4114	35	2
4114	36	3
4114	37	2
4114	38	2
4114	39	4
4114	40	2
4114	42	1
4114	43	1
4114	44	2
4114	45	3
4114	46	1
4114	50	1
4114	51	2
4114	53	1
4114	60	1
4114	69	1
4114	70	2
4114	72	1
4114	77	1
4118	15	2
4118	16	1
4118	17	4
4118	19	1
4118	21	3
4118	22	1
4118	23	2
4118	24	1
4118	25	1
4118	26	2
4118	27	2
4118	28	2
4118	29	5
4118	30	2
4118	31	1
4118	32	2
4118	34	3
4118	35	3
4118	36	8
4118	37	2
4118	38	4
4118	40	1
4118	41	2
4118	46	2
4118	47	2
4118	51	1
4118	53	2
4118	54	1
4118	58	1
4118	60	1
4118	61	1
4118	62	1
4118	64	1
4122	7	1
4122	11	1
4122	16	1
4122	18	2
4122	19	1
4122	20	1
4122	22	1
4122	23	1
4122	24	4
4122	25	1
4122	26	1
4122	27	1
4122	28	3
4122	30	2
4122	31	1
4122	32	1
4122	33	1
4122	34	1
4122	35	3
4122	36	3
4122	37	4
4122	38	4
4122	39	2
4122	40	2
4122	41	1
4122	42	1
4122	43	2
4122	44	2
4122	47	1
4122	49	1
4122	50	1
4122	51	1
4122	58	3
4122	59	2
4122	61	1
4122	66	1
4122	69	1
4122	73	1
4126	11	1
4126	12	1
4126	14	1
4126	16	2
4126	17	3
4126	19	1
4126	20	1
4126	21	2
4126	22	3
4126	23	2
4126	24	1
4126	25	1
4126	26	2
4126	27	1
4126	31	1
4126	33	2
4126	34	1
4126	35	1
4126	36	3
4126	37	4
4126	38	5
4126	39	3
4126	40	1
4126	42	1
4126	44	1
4126	45	2
4126	46	5
4126	51	2
4126	55	1
4126	63	2
4126	64	1
4126	65	2
4126	67	1
4126	68	1
4126	104	1
4130	11	1
4130	16	1
4130	17	2
4130	18	2
4130	19	1
4130	20	3
4130	21	3
4130	23	3
4130	24	1
4130	25	2
4130	27	1
4130	28	4
4130	29	3
4130	32	1
4130	33	1
4130	34	1
4130	35	2
4130	36	4
4130	37	7
4130	38	2
4130	39	1
4130	40	2
4130	41	1
4130	45	2
4130	48	1
4130	49	1
4130	53	2
4130	54	3
4130	58	1
4130	59	1
4130	62	1
4130	63	2
4130	65	1
4130	66	1
4130	68	1
4130	69	2
4130	71	1
4134	8	1
4134	11	1
4134	15	1
4134	16	1
4134	17	3
4134	18	1
4134	19	3
4134	21	1
4134	22	3
4134	23	3
4134	24	1
4134	26	1
4134	27	2
4134	28	2
4134	29	1
4134	30	4
4134	32	2
4134	33	1
4134	34	1
4134	35	2
4134	36	5
4134	37	3
4134	38	3
4134	39	2
4134	41	1
4134	42	1
4134	45	1
4134	46	1
4134	47	1
4134	48	1
4134	51	1
4134	52	1
4134	54	2
4134	55	2
4134	60	1
4134	61	1
4134	66	1
4134	67	2
4134	72	1
4134	73	1
4134	74	1
4134	84	1
4134	99	1
4138	8	1
4138	14	2
4138	17	1
4138	18	2
4138	21	1
4138	22	1
4138	25	3
4138	26	1
4138	27	4
4138	29	2
4138	30	2
4138	31	1
4138	33	1
4138	34	1
4138	36	4
4138	37	3
4138	38	4
4138	39	5
4138	40	2
4138	41	4
4138	42	1
4138	46	1
4138	47	1
4138	48	1
4138	49	1
4138	55	1
4138	58	1
4138	59	1
4138	60	1
4138	61	2
4138	62	2
4138	65	1
4138	67	1
4138	68	1
4138	71	1
4138	112	1
4142	8	1
4142	16	1
4142	17	1
4142	19	2
4142	21	1
4142	23	2
4142	24	2
4142	25	4
4142	27	3
4142	28	2
4142	30	1
4142	32	2
4142	33	1
4142	34	1
4142	35	2
4142	36	2
4142	37	6
4142	38	4
4142	40	2
4142	42	1
4142	43	1
4142	46	1
4142	47	1
4142	48	1
4142	49	1
4142	53	2
4142	55	2
4142	59	1
4142	60	2
4142	61	1
4142	64	1
4142	65	1
4142	68	1
4142	72	1
4146	15	1
4146	16	2
4146	18	3
4146	19	3
4146	20	2
4146	22	2
4146	23	3
4146	24	1
4146	25	2
4146	26	2
4146	27	1
4146	28	3
4146	30	4
4146	33	2
4146	34	1
4146	35	5
4146	36	2
4146	38	6
4146	39	3
4146	40	4
4146	41	1
4146	42	1
4146	44	2
4146	46	1
4146	47	1
4146	50	1
4146	51	1
4146	53	1
4146	54	1
4146	56	2
4146	59	1
4146	60	2
4146	64	2
4146	70	1
4146	74	2
4150	8	1
4150	15	1
4150	16	1
4150	19	2
4150	21	2
4150	22	2
4150	23	1
4150	24	3
4150	27	5
4150	31	3
4150	32	1
4150	33	1
4150	35	2
4150	36	2
4150	37	4
4150	38	3
4150	39	2
4150	40	1
4150	41	1
4150	43	1
4150	44	2
4150	45	1
4150	54	1
4150	55	1
4150	56	1
4150	57	1
4150	61	2
4150	62	1
4150	66	1
4150	67	2
4154	15	4
4154	16	1
4154	17	1
4154	18	1
4154	19	1
4154	20	1
4154	21	2
4154	22	4
4154	23	4
4154	24	2
4154	25	2
4154	26	3
4154	27	4
4154	28	3
4154	29	2
4154	30	4
4154	32	3
4154	33	1
4154	34	1
4154	35	3
4154	36	1
4154	37	3
4154	38	5
4154	39	3
4154	41	1
4154	42	2
4154	45	1
4154	50	2
4154	53	1
4154	61	1
4154	62	1
4154	65	1
4154	68	1
4154	72	1
4154	77	1
4154	79	1
4158	15	1
4158	16	2
4158	17	1
4158	18	2
4158	20	1
4158	22	1
4158	23	3
4158	24	4
4158	27	1
4158	28	6
4158	29	2
4158	30	2
4158	31	1
4158	33	1
4158	34	2
4158	35	1
4158	36	7
4158	37	3
4158	38	3
4158	39	3
4158	40	1
4158	41	1
4158	42	1
4158	44	1
4158	45	1
4158	46	2
4158	50	2
4158	52	2
4158	53	1
4158	56	1
4158	57	1
4158	58	1
4158	59	1
4158	60	2
4158	61	1
4158	63	1
4158	64	2
4158	66	1
4158	67	1
4158	71	1
4158	73	1
4158	77	1
4158	78	1
4162	9	1
4162	12	1
4162	13	2
4162	15	3
4162	16	1
4162	17	2
4162	20	2
4162	21	2
4162	22	2
4162	24	2
4162	25	2
4162	27	1
4162	28	1
4162	29	2
4162	30	2
4162	31	1
4162	33	3
4162	34	1
4162	35	1
4162	36	3
4162	37	1
4162	38	2
4162	39	3
4162	41	2
4162	43	2
4162	44	3
4162	45	1
4162	46	1
4162	47	1
4162	51	1
4162	52	1
4162	55	1
4162	58	1
4162	60	1
4162	61	2
4162	64	1
4162	75	1
4162	87	1
4162	115	1
4166	13	1
4166	14	2
4166	15	1
4166	16	1
4166	18	1
4166	19	2
4166	20	1
4166	21	1
4166	22	4
4166	23	2
4166	25	1
4166	26	1
4166	27	1
4166	28	2
4166	29	5
4166	30	3
4166	31	1
4166	33	1
4166	34	1
4166	35	1
4166	36	3
4166	37	5
4166	38	2
4166	39	3
4166	40	1
4166	41	3
4166	42	2
4166	44	2
4166	45	2
4166	48	1
4166	51	1
4166	52	1
4166	54	2
4166	57	1
4166	60	1
4166	63	1
4166	64	1
4166	65	2
4166	68	1
4166	72	1
4170	14	1
4170	16	1
4170	18	2
4170	20	1
4170	22	1
4170	23	3
4170	24	2
4170	25	1
4170	26	3
4170	27	1
4170	28	1
4170	29	3
4170	31	4
4170	33	1
4170	34	1
4170	35	1
4170	36	1
4170	37	2
4170	38	2
4170	39	4
4170	41	1
4170	43	4
4170	44	1
4170	46	1
4170	47	1
4170	51	1
4170	52	1
4170	56	1
4170	57	1
4170	58	1
4170	60	2
4170	65	1
4170	69	1
4170	71	1
4170	84	1
4170	96	1
4174	8	1
4174	14	1
4174	19	1
4174	21	1
4174	22	1
4174	23	1
4174	25	2
4174	26	3
4174	27	5
4174	28	3
4174	29	3
4174	30	2
4174	31	2
4174	33	1
4174	34	1
4174	35	1
4174	36	2
4174	37	5
4174	38	5
4174	39	1
4174	40	1
4174	41	1
4174	42	1
4174	43	3
4174	45	1
4174	48	1
4174	55	1
4174	58	1
4174	59	2
4174	60	1
4174	61	1
4174	65	2
4174	66	1
4174	67	1
4174	70	1
4174	71	1
4174	141	1
4174	194	1
4178	12	1
4178	13	1
4178	15	1
4178	16	2
4178	17	1
4178	18	2
4178	21	2
4178	24	1
4178	25	3
4178	26	1
4178	27	4
4178	28	1
4178	29	4
4178	30	1
4178	32	3
4178	34	2
4178	35	1
4178	36	1
4178	37	4
4178	38	6
4178	39	5
4178	40	3
4178	41	1
4178	47	2
4178	51	1
4178	52	1
4178	54	1
4178	58	2
4178	61	1
4178	63	1
4178	64	1
4178	65	1
4178	66	1
4178	68	1
4178	73	1
4178	77	1
4182	16	3
4182	18	1
4182	19	1
4182	20	1
4182	22	2
4182	23	2
4182	24	1
4182	25	1
4182	26	1
4182	27	1
4182	28	2
4182	29	4
4182	30	2
4182	31	1
4182	33	1
4182	34	1
4182	35	2
4182	36	3
4182	37	3
4182	38	5
4182	40	2
4182	41	3
4182	42	2
4182	48	2
4182	50	1
4182	51	1
4182	56	1
4182	57	1
4182	58	1
4182	59	1
4182	60	1
4182	63	1
4182	64	1
4182	66	1
4186	14	1
4186	16	1
4186	17	1
4186	18	1
4186	19	3
4186	20	1
4186	21	3
4186	23	2
4186	24	1
4186	25	2
4186	26	2
4186	27	3
4186	28	2
4186	29	1
4186	30	2
4186	32	1
4186	33	2
4186	34	1
4186	35	1
4186	37	3
4186	38	7
4186	39	2
4186	40	3
4186	41	2
4186	43	3
4186	44	2
4186	45	3
4186	46	1
4186	47	2
4186	51	2
4186	54	1
4186	56	1
4186	61	1
4186	63	3
4186	81	1
4190	7	1
4190	13	2
4190	14	1
4190	15	2
4190	16	1
4190	17	4
4190	19	1
4190	20	2
4190	21	1
4190	22	1
4190	24	2
4190	26	1
4190	27	2
4190	28	3
4190	29	2
4190	31	2
4190	32	1
4190	33	1
4190	34	1
4190	35	1
4190	36	2
4190	37	2
4190	38	3
4190	39	5
4190	40	4
4190	41	1
4190	42	1
4190	44	1
4190	45	1
4190	47	1
4190	51	1
4190	58	1
4190	59	2
4190	60	2
4190	61	1
4190	67	1
4190	70	2
4190	71	1
4190	79	1
4194	14	1
4194	17	1
4194	18	2
4194	20	6
4194	22	2
4194	23	2
4194	24	2
4194	25	1
4194	26	1
4194	27	2
4194	28	4
4194	29	2
4194	30	3
4194	31	1
4194	32	2
4194	33	3
4194	34	3
4194	35	1
4194	37	4
4194	38	3
4194	39	1
4194	40	4
4194	41	1
4194	43	2
4194	46	1
4194	50	2
4194	51	1
4194	55	1
4194	58	1
4194	60	1
4194	66	1
4194	68	1
4194	70	1
4194	74	1
4194	79	1
4198	9	1
4198	14	1
4198	15	2
4198	16	1
4198	17	1
4198	19	1
4198	20	1
4198	22	1
4198	23	2
4198	24	1
4198	26	4
4198	27	1
4198	28	3
4198	29	5
4198	30	3
4198	31	2
4198	32	2
4198	34	1
4198	36	3
4198	37	5
4198	38	3
4198	39	2
4198	40	2
4198	41	1
4198	42	1
4198	43	2
4198	46	2
4198	48	2
4198	50	1
4198	53	2
4198	55	2
4198	56	1
4198	57	1
4198	59	2
4198	63	1
4198	64	2
4198	65	1
4198	68	1
4198	71	1
4202	9	1
4202	12	1
4202	13	1
4202	16	1
4202	17	1
4202	18	2
4202	19	1
4202	20	3
4202	21	1
4202	22	1
4202	23	1
4202	24	2
4202	25	1
4202	26	1
4202	27	1
4202	28	3
4202	29	1
4202	31	4
4202	32	1
4202	37	2
4202	38	7
4202	39	4
4202	40	3
4202	41	3
4202	43	2
4202	44	1
4202	45	2
4202	46	1
4202	50	2
4202	51	1
4202	54	2
4202	57	1
4202	59	1
4202	61	1
4202	63	1
4202	64	1
4202	65	1
4202	73	1
4202	74	1
4202	81	1
4206	14	3
4206	15	1
4206	19	2
4206	20	1
4206	21	2
4206	23	1
4206	24	2
4206	25	1
4206	28	6
4206	29	1
4206	30	1
4206	34	2
4206	35	2
4206	36	1
4206	37	3
4206	38	3
4206	39	3
4206	40	1
4206	42	1
4206	43	1
4206	44	2
4206	46	1
4206	47	1
4206	49	1
4206	50	3
4206	51	2
4206	58	1
4206	61	1
4206	66	1
4206	71	2
4206	74	1
4210	14	3
4210	16	1
4210	19	1
4210	20	3
4210	21	1
4210	22	3
4210	23	2
4210	24	2
4210	27	2
4210	29	1
4210	31	3
4210	32	2
4210	33	2
4210	36	3
4210	37	2
4210	38	3
4210	39	3
4210	40	2
4210	41	1
4210	42	1
4210	43	1
4210	46	2
4210	50	1
4210	51	1
4210	52	1
4210	53	1
4210	54	2
4210	57	1
4210	58	1
4210	60	1
4210	61	1
4210	64	1
4210	72	1
4210	74	1
4210	79	1
4210	145	1
4214	13	1
4214	16	1
4214	17	2
4214	19	2
4214	20	2
4214	23	2
4214	24	1
4214	25	1
4214	26	2
4214	27	1
4214	28	6
4214	29	1
4214	30	4
4214	31	1
4214	32	1
4214	33	2
4214	36	4
4214	38	3
4214	39	4
4214	41	2
4214	42	3
4214	43	1
4214	44	1
4214	46	2
4214	48	1
4214	52	2
4214	53	1
4214	54	1
4214	57	1
4214	61	2
4214	62	2
4214	65	1
4214	70	2
4214	72	1
4218	14	1
4218	15	1
4218	16	1
4218	17	1
4218	20	1
4218	21	2
4218	22	2
4218	23	3
4218	24	3
4218	25	1
4218	26	1
4218	27	2
4218	28	3
4218	29	3
4218	31	4
4218	32	2
4218	33	2
[truncated: 63,571 more rows]

## Sheet: Figure 2 D
17	WT	G1	M1	V	Chi Sq	delta V	17		diff apo
apo	Rep1	6113.79	41.998	145.573	5.11		17	2474.75
	Rep2	6385.77	45.927	139.042			17	2363.71
	Rep3	7406.75	54.282	136.45			17	2319.64
							17
1TPNQ	Rep1	7151.12	38.955	183.574	6.97	38.0005	17	3120.76	646.009
	Rep2	9005.41	50.623	177.892		38.8499	17	3024.16	660.449
	Rep3	8157.08	47.252	172.629		36.1798	17	2934.7	615.057	640.505	13.3895
18	WT	G1	M1	V			18		diff apo
apo	Rep1	5323.64	63.324	84.0699	16.14		18	1513.26
	Rep2	6902.44	87.796	78.619			18	1415.14
	Rep3	6369.48	78.341	81.3045			18	1463.48
							18
1TPNQ	Rep1	9248.5	77.13	119.908	6.91	35.838	18	2158.34	645.084
	Rep2	7707.3	67.274	114.566		35.9468	18	2062.18	647.042
	Rep3	9300.98	80.368	115.73		34.4253	18	2083.14	619.656	637.261	8.82052

## Sheet: Figure 3A
4000.5	1.74944
4001.5	1.28611
4002.5	1.33528
4003.5	2.18389
4004.5	0.696666
4005.5	0.0152778
4007.5	0.628333
4008.5	1.86167
4009.5	1.42417
4010.5	1.45139
4011.5	2.34028
4012.5	3.95361
4013.5	2.51639
4014.5	1.29639
4015.5	1.81805
4016.5	1.35972
4017.5	0.828889
4018.5	0.946111
4019.5	2.0525
4020.5	1.72361
4021.5	0.731111
4022.5	1.16611
4023.5	1.98333
4024.5	2.2975
4025.5	2.01805
4026.5	0.848889
4027.5	0.711389
4028.5	1.55472
4029.5	2.49278
4030.5	1.78722
4031.5	1.24111
4032.5	1.3925
4033.5	1.12667
4034.5	0.736944
4035.5	0.189167
4036.5	0.426667
4037.5	0.796944
4038.5	0.731111
4039.5	1.23167
4040.5	1.5825
4041.5	0.368611
4042.5	0.835278
4043.5	2.59667
4044.5	2.38972
4045.5	2.60555
4046.5	2.52639
4047.5	1.80305
4048.5	1.64667
4049.5	1.68528
4050.5	1.14139
4051.5	0.5975
4052.5	1.23778
4053.5	1.68917
4054.5	1.56833
4055.5	1.62472
4056.5	1.79361
4057.5	1.70806
4058.5	2.20528
4059.5	2.56611
4060.5	3.06889
4061.5	2.45
4062.5	2.03944
4063.5	1.44417
4064.5	1.15139
4065.5	1.73139
4066.5	1.45028
4067.5	0.923056
4068.5	0.9975
4069.5	0.995
4070.5	0.9825
4071.5	2.9475
4072.5	2.09806
4073.5	1.12111
4074.5	1.04056
4075.5	0.217778
4076.5	0.443611
4077.5	0.856944
4078.5	1.21056
4079.5	2.39417
4080.5	3.28806
4081.5	1.68917
4082.5	0.998889
4083.5	1.60028
4084.5	1.40694
4085.5	2.11139
4086.5	2.52528
4087.5	1.74167
4088.5	1.07111
4089.5	0.579444
4090.5	0.616111
4091.5	0.685833
4092.5	1.78667
4093.5	1.75889
4094.5	1.79111
4095.5	1.29
4096.5	0.0952778
4097.5	0.264167
4098.5	1.3825
4099.5	1.53167
4100.5	1.77917
4101.5	3.24361
4102.5	2.98278
4103.5	1.47028
4104.5	1.51472
4105.5	2.02111
4106.5	2.04278
4107.5	3.23806
4108.5	3.47583
4109.5	2.11583
4110.5	1.85972
4111.5	1.54611
4112.5	1.84028
4113.5	2.01028
4114.5	1.62833
4115.5	2.00917
4116.5	3.42194
4117.5	3.26111
4118.5	3.475
4119.5	2.57722
4120.5	1.71667
4121.5	1.24806
4122.5	1.30194
4123.5	2.27555
4124.5	1.74306
4125.5	2.16417
4126.5	2.89694
4127.5	2.77722
4128.5	3.40222
4129.5	1.47472
4130.5	1.43333
4131.5	1.61778
4132.5	1.86972
4133.5	1.58111
4134.5	0.360278
4136.5	0.319722
4137.5	1.55722
4138.5	1.8275
4139.5	1.19806
4140.5	0.914166
4141.5	0.841944
4142.5	0.5125
4143.5	0.0641667
4144.5	0.269167
4145.5	1.09306
4146.5	2.02833
4147.5	2.18222
4148.5	1.08611
4149.5	1.10306
4150.5	1.32861
4151.5	0.976944
4152.5	0.423611
4153.5	1.00194
4154.5	1.18028
4155.5	1.47028
4156.5	1.5625
4157.5	0.753889
4158.5	0.742222
4159.5	2.27389
4160.5	2.34111
4161.5	1.55167
4162.5	2.21917
4163.5	2.34278
4164.5	1.93583
4165.5	2.70722
4166.5	2.24167
4167.5	1.81583
4168.5	1.36944
4169.5	1.05917
4170.5	1.38972
4171.5	1.01694
4172.5	0.673056
4173.5	0.606667
4174.5	0.5525
4175.5	0.138056
4176.5	0.4025
4177.5	0.592778
4178.5	0.921944
4179.5	2.00389
4180.5	1.78611
4181.5	1.32556
4182.5	1.68944
4183.5	1.75083
4184.5	1.6025
4185.5	2.43555
4186.5	2.33194
4187.5	2.08167
4188.5	2.67028
4189.5	2.68389
4190.5	2.83361
4191.5	2.19528
4192.5	1.06333
4193.5	0.656389
4194.5	1.16944
4195.5	2.12389
4196.5	2.43222
4197.5	2.18583
4198.5	2.91778
4199.5	2.49028
4200.5	1.32889
4201.5	1.70972
4202.5	1.72861
4203.5	1.23417
4204.5	1.35528
4205.5	2.46083
4206.5	1.73778
4207.5	1.12722
4208.5	1.62139
4209.5	2.26611
4210.5	3.37583
4211.5	3.44556
4212.5	3.03389
4213.5	1.88444
4214.5	1.47
4215.5	1.44028
4216.5	2.57278
4217.5	2.9875
4218.5	2.64694
4219.5	1.54417
4220.5	0.730278
4221.5	1.56972
4222.5	2.78555
4223.5	2.51528
4224.5	2.22194
4225.5	1.66611
4226.5	0.331111
4227.5	0.379445
4228.5	1.30278
4229.5	2.16833
4230.5	2.04139
4231.5	1.14667
4232.5	1.03056
4233.5	1.09694
4234.5	2.42306
4235.5	3.15472
4236.5	1.92
4237.5	1.21194
4238.5	0.998889
4239.5	1.77389
4240.5	1.7
4241.5	1.03639
4242.5	1.79361
4243.5	2.07083
4244.5	1.50694
4245.5	2.0825
4246.5	1.37778
4247.5	1.59028
4248.5	1.76028
4249.5	2.76805
4250.5	3.395
4251.5	1.96944
4252.5	0.896111
4253.5	0.999722
4254.5	0.766111
4255.5	0.244167
4256.5	0.694444
4257.5	1.32111
4258.5	2.06778
4259.5	3.17167
4260.5	2.92889
4261.5	2.86
4262.5	3.0775
4263.5	1.28389
4264.5	0.276945
4265.5	1.39944
4266.5	2.02694
4267.5	1.38194
4268.5	1.12889
4269.5	1.23389
4270.5	2.39806
4271.5	2.55917
4272.5	1.38555
4273.5	0.643333
4274.5	0.2525
4275.5	1.09528
4276.5	1.95639
4277.5	1.94361
4278.5	0.984444
4279.5	0.684722
4280.5	1.71555
4281.5	1.72889
4282.5	2.23194
4283.5	2.30972
4284.5	1.91222
4285.5	1.91389
4286.5	2.18
4287.5	3.2925
4288.5	2.81055
4289.5	2.94944
4290.5	2.29611
4291.5	2.78194
4292.5	3.795
4293.5	1.71111
4294.5	0.819166
4295.5	1.98306
4296.5	3.11389
4297.5	1.13417
4298.5	0.202778
4299.5	0.885833
4300.5	1.13833
4301.5	1.23
4302.5	1.24861
4303.5	1.31722
4304.5	1.83305
4305.5	2.05805
4306.5	1.45472
4307.5	1.23611
4308.5	1.9425
4309.5	2.93194
4310.5	1.78222
4311.5	0.496667
4312.5	0.531667
4313.5	1.06167
4314.5	1.37556
4315.5	1.20194
4316.5	0.974166
4317.5	1.71722
4318.5	3.17694
4319.5	3.37361
4320.5	2.28861
4321.5	1.02111
4322.5	0.611945
4323.5	0.726111
4324.5	1.71528
4325.5	1.94917
4326.5	2.22139
4327.5	4.26333
4328.5	4.31722
4329.5	2.88611
4330.5	2.15611
4331.5	1.76555
4332.5	3.06722
4333.5	3.16917
4334.5	2.0775
4335.5	2.43278
4336.5	2.55389
4337.5	2.96472
4338.5	3.62861
4339.5	2.79333
4340.5	1.82028
4341.5	1.17028
4342.5	3.06028
4343.5	4.09222
4344.5	3.39139
4345.5	2.19361
4346.5	1.05306
4347.5	1.86722
4348.5	3.99333
4349.5	4.61806
4350.5	2.79611
4351.5	2.38889
4352.5	2.52917
4353.5	2.53194
4354.5	2.35972
4355.5	3.34694
4356.5	5.33417
4357.5	3.5
4358.5	1.50333
4359.5	1.2325
4360.5	1.94889
4361.5	1.05806
4362.5	1.04833
4363.5	2.85583
4364.5	1.86306
4365.5	0.6525
4366.5	0.728611
4367.5	0.791111
4368.5	1.15444
4369.5	3.07444
4370.5	3.1175
4371.5	1.2075
4372.5	1.0575
4373.5	1.66083
4374.5	0.804445
4375.5	1.84611
4376.5	2.39722
4377.5	2.32972
4378.5	1.20806
4379.5	0.180833
4380.5	0.639445
4381.5	1.15667
4382.5	1.15722
4383.5	1.20167
4384.5	1.15333
4385.5	1.34528
4386.5	1.23556
4387.5	1.81583
4388.5	1.83611
4389.5	0.9275
4390.5	1.13
4391.5	1.21111
4392.5	1.86167
4393.5	2.31417
4394.5	1.95389
4395.5	1.20639
4396.5	2.07472
4397.5	2.27805
4398.5	1.3475
4399.5	1.14083
4400.5	0.955555
4401.5	1.04694
4402.5	1.8975
4403.5	1.70528
4404.5	1.14583
4405.5	0.509722
4406.5	0.888889
4407.5	1.32194
4408.5	1.08444
4409.5	1.21583
4410.5	1.41833
4411.5	2.15194
4412.5	2.08
4413.5	2.06111
4414.5	3.36333
4415.5	2.5375
4416.5	0.9075
4417.5	2.70806
4418.5	2.98139
4419.5	2.07972
4420.5	1.68722
4421.5	0.950833
4422.5	1.40833
4423.5	1.53389
4424.5	2.215
4425.5	3.71361
4426.5	4.3075
4427.5	2.62083
4428.5	1.14
4429.5	1.17722
4430.5	1.88417
4431.5	2.3525
4432.5	1.92917
4433.5	1.63
4434.5	1.13583
4435.5	0.438889
4436.5	0.83
4437.5	1.16667
4438.5	0.779722
4439.5	0.266111
4440.5	0.876944
4441.5	1.50278
4442.5	2.09528
4443.5	1.69111
4444.5	1.31139
4445.5	1.81639
4446.5	2.845
4447.5	1.88222
4448.5	0.324722
4449.5	0.479722
4450.5	1.10583
4451.5	0.459444
4452.5	0.0741667
4453.5	0.476389
4454.5	0.872778
4455.5	1.09333
4456.5	0.929444
4457.5	0.5775
4458.5	0.120833
4459.5	0.227778
4460.5	1.02667
4461.5	1.00472
4462.5	1.58694
4463.5	3.06167
4464.5	2.88389
4465.5	2.02167
4466.5	2.80028
4467.5	2.94222
4468.5	1.00333
4469.5	0.411389
4470.5	1.13361
4471.5	0.750833
4472.5	0.671389
4473.5	0.881667
4474.5	1.05056
4475.5	1.67944
4476.5	1.96305
4477.5	1.12833
4478.5	1.80278
4479.5	1.92194
4480.5	1.63944
4481.5	2.255
4482.5	1.40444
4483.5	1.28028
4484.5	2.21694
4485.5	2.40444
4486.5	2.23
4487.5	1.60528
4488.5	0.780278
4489.5	2.72722
4490.5	4.77944
4491.5	2.97028
4492.5	1.02556
4493.5	1.79111
4494.5	1.83
4495.5	0.949166
4496.5	1.30111
4497.5	1.0725
4498.5	1.04917
4499.5	1.57972
4500.5	1.7325
4501.5	2.29222
4502.5	3.03833
4503.5	3.54472
4504.5	1.96944
4505.5	0.971666
4506.5	1.97778
4507.5	2.86167
4508.5	1.95417
4509.5	1.68639
4510.5	1.90361
4511.5	2.28167
4512.5	2.79722
4513.5	3.61194
4514.5	2.71528
4515.5	1.9225
4516.5	1.61278
4517.5	1.34667
4518.5	1.34167
4519.5	1.92694
4520.5	2.995
4521.5	2.38722
4522.5	1.02194
4523.5	0.733889
4524.5	1.105
4525.5	3.15305
4526.5	3.79278
4527.5	3.5125
4528.5	2.65944
4529.5	2.035
4530.5	1.31111
4531.5	1.20056
4532.5	1.56222
4533.5	1.49917
4534.5	0.699722
4535.5	1.71778
4536.5	2.17083
4537.5	1.25444
4538.5	0.889166
4539.5	0.648611
4540.5	0.392778
4541.5	1.06194
4542.5	1.17028
4543.5	1.93444
4544.5	3.08
4545.5	2.72222
4546.5	3.00389
4547.5	2.54889
4548.5	1.19917
4549.5	1.05583
4550.5	1.0975
4551.5	2.25167
4552.5	3.61556
4553.5	2.37444
4554.5	1.31722
4555.5	2.47556
4556.5	4.30667
4557.5	2.495
4558.5	0.755833
4559.5	1.20583
4560.5	1.52306
4561.5	1.00028
4562.5	1.34694
4563.5	2.86611
4564.5	3.53194
4565.5	1.64333
4566.5	0.909167
4567.5	1.45944
4568.5	1.42778
4569.5	1.54278
4570.5	2.21806
4571.5	2.22278
4572.5	1.32278
4573.5	1.70472
4574.5	1.27278
4575.5	1.23972
4576.5	3.17583
4577.5	3.27583
4578.5	1.74361
4579.5	0.956944
4580.5	0.686389
4581.5	1.27278
4582.5	1.91055
4583.5	2.155
4584.5	2.20944
4585.5	2.685
4586.5	4.34472
4587.5	4.36528
4588.5	2.53444
4589.5	2.00722
4590.5	2.95333
4591.5	2.90639
4592.5	2.94861
4593.5	2.23194
4594.5	1.21444
4595.5	1.88139
4596.5	2.74778
4597.5	2.86805
4598.5	2.23917
4599.5	1.59694
4600.5	1.55861
4601.5	2.01889
4602.5	2.65417
4603.5	2.76528
4604.5	1.67139
4605.5	1.39444
4606.5	1.42917
4607.5	2.03778
4608.5	2.97222
4609.5	2.48611
4610.5	1.255
4611.5	1.50639
4612.5	1.27639
4613.5	0.720555
4614.5	1.01
4615.5	2.41694
4616.5	2.82694
4617.5	1.51556
4618.5	0.522222
4619.5	0.162778
4620.5	0.998056
4621.5	1.41833
4622.5	0.824722
4623.5	1.275
4624.5	2.23917
4625.5	1.63389
4626.5	2.08778
4627.5	2.51583
4628.5	1.95889
4629.5	1.39944
4630.5	1.49444
4631.5	2.82
4632.5	2.17639
4633.5	1.27806
4634.5	3.04861
4635.5	4.42972
4636.5	4.10667
4637.5	2.77306
4638.5	3.09944
4639.5	4.17195
4640.5	2.97944
4641.5	3.24694
4642.5	3.21055
4643.5	2.69361
4644.5	1.93305
4645.5	1.37194
4646.5	1.20472
4647.5	1.38333
4648.5	1.01361
4649.5	0.786667
4650.5	1.62639
4651.5	2.73778
4652.5	3.30194
4653.5	2.705
4654.5	2.18555
4655.5	2.41833
4656.5	2.09667
4657.5	1.97583
4658.5	2.35861
4659.5	2.37167
4660.5	2.26389
4661.5	2.37222
4662.5	1.88278
4663.5	1.81167
4664.5	1.39555
4665.5	0.694444
4666.5	0.786389
4667.5	1.41556
4668.5	1.66167
4669.5	2.425
4670.5	2.82528
4671.5	1.97611
4672.5	3.05972
4673.5	4.68278
4674.5	3.83778
4675.5	1.69944
4676.5	0.659722
4677.5	0.158611
4678.5	0.272222
4679.5	1.00639
4680.5	2.4825
4681.5	2.37556
4682.5	2.59472
4683.5	2.82667
4684.5	1.12111
4685.5	1.60917
4686.5	2.86028
4687.5	2.62639
4688.5	1.705
4689.5	0.902222
4690.5	1.46889
4691.5	1.81389
4692.5	1.77389
4693.5	3.28861
4694.5	2.66944
4695.5	1.11056
4696.5	1.93694
4697.5	2.92361
4698.5	2.67639
4699.5	2.3825
4700.5	2.07472
4701.5	2.26917
4702.5	2.55167
4703.5	2.72611
4704.5	3.49111
4705.5	2.58139
4706.5	0.802222
4707.5	0.849722
4708.5	1.97083
4709.5	1.71611
4710.5	1.91667
4711.5	1.62972
4712.5	0.860833
4713.5	1.92167
4714.5	3.03917
4715.5	3.16083
4716.5	2.895
4717.5	2.5675
4718.5	1.77917
4719.5	2.26167
4720.5	3.55472
4721.5	3.22139
4722.5	1.84667
4723.5	1.48056
4724.5	1.30444
4725.5	0.8775
4726.5	1.11861
4727.5	0.534167
4728.5	1.17278
4729.5	1.80222
4730.5	2.09944
4731.5	3.55667
4732.5	2.86222
4733.5	0.777777
4734.5	0.405556
4735.5	1.42444
4736.5	1.91333
4737.5	1.695
4738.5	2.5275
4739.5	2.82611
4740.5	1.98444
4741.5	2.03083
4742.5	1.81389
4743.5	1.40556
4744.5	0.554167
4745.5	0.478889
4746.5	1.12278
4747.5	1.83833
4748.5	2.275
4749.5	2.24528
4750.5	1.94167
4751.5	1.60778
4752.5	1.16389
4753.5	1.465
4754.5	1.17583
4755.5	0.651944
4756.5	0.992778
4757.5	0.635
4758.5	0.516111
4759.5	1.33111
4760.5	2.51944
4761.5	2.90694
4762.5	2.18889
4763.5	1.15139
4764.5	0.96
4765.5	2.45833
4766.5	3.555
4767.5	2.63833
4768.5	1.27444
4769.5	0.941111
4770.5	2.21667
4771.5	2.60361
4772.5	1.735
4773.5	0.900833
4774.5	1.18194
4775.5	2.28111
4776.5	1.92028
4777.5	2.47083
4778.5	2.8975
4779.5	3.26805
4780.5	2.89944
4781.5	1.19361
4782.5	1.29
4783.5	1.82417
4784.5	1.58972
4785.5	0.89
4786.5	0.455834
4787.5	1.61083
4788.5	2.53861
4789.5	1.91194
4790.5	1.74972
4791.5	2.25528
4792.5	2.25639
4793.5	1.65305
4794.5	1.33583
4795.5	1.46694
4796.5	1.60944
4797.5	2.17583
4798.5	2.27139
4799.5	1.96361
4800.5	1.44639
4801.5	0.881666
4802.5	1.44139
4803.5	1.74667
4804.5	2.27472
4805.5	1.88139
4806.5	1.42417
4807.5	2.37111
4808.5	1.47667
4809.5	0.3475
4810.5	0.658334
4811.5	0.9425
4812.5	0.565
4813.5	0.570556
4814.5	0.741667
4815.5	2.27
4816.5	4.03778
4817.5	2.62861
4818.5	2.18528
4819.5	3.20306
4820.5	1.77028
4821.5	0.730833
4822.5	0.699444
4823.5	0.860833
4824.5	0.640278
4825.5	0.659722
4826.5	1.74805
4827.5	2.0525
4828.5	2.78055
4829.5	2.41028
4830.5	1.7875
4831.5	2.41444
4832.5	2.61028
4833.5	1.61167
4834.5	2.31833
4835.5	2.18528
4836.5	1.43667
4837.5	1.56694
4838.5	1.64028
4839.5	2.65889
4840.5	2.5375
4841.5	1.85889
4842.5	1.80028
4843.5	2.57667
4844.5	2.25111
4845.5	2.77778
4846.5	3.43417
4847.5	1.41944
4848.5	0.520555
4849.5	0.601667
4850.5	0.698889
4851.5	2.09083
4852.5	2.84833
4853.5	1.65833
4854.5	1.00306
4855.5	0.788333
4856.5	1.65417
4857.5	2.2
4858.5	1.63028
4859.5	1.72417
4860.5	3.02805
4861.5	4.745
4862.5	3.96944
4863.5	3.5625
4864.5	3.19167
4865.5	2.83889
4866.5	3.18166
4867.5	3.42194
4868.5	2.64972
4869.5	3.25667
4870.5	2.93778
4871.5	3.21167
4872.5	3.34611
4873.5	2.93055
4874.5	4.31972
4875.5	4.56556
4876.5	4.70139
4877.5	5.27972
4878.5	3.01111
4879.5	1.38889
4880.5	3.15944
4881.5	3.30528
4882.5	2.76583
4883.5	4.23167
4884.5	5.2475
4885.5	6.27166
4886.5	7.2325
4887.5	5.42333
4888.5	3.73528
4889.5	3.42639
4890.5	3.59555
4891.5	4.21028
4892.5	3.59139
4893.5	1.4225
4894.5	1.48833
4895.5	3.41389
4896.5	4.10417
4897.5	3.30722
4898.5	2.695
4899.5	2.20972
4900.5	3.86111
4901.5	4.24667
4902.5	3.00917
4903.5	2.79222
4904.5	2.65861
4905.5	1.92472
4906.5	1.685
4907.5	2.06305
4908.5	3.2125
4909.5	4.22694
4910.5	2.56861
4911.5	1.4625
4912.5	2.0425
4913.5	1.82555
4914.5	1.46861
4915.5	1.52583
4916.5	1.15417
4917.5	1.98944
4918.5	3.17111
4919.5	2.21639
4920.5	1.14
4921.5	1.18194
4922.5	1.09111
4923.5	1.03056
4924.5	1.95389
4925.5	2.72472
4926.5	2.87694
4927.5	3.02278
4928.5	3.90417
4929.5	3.14861
4930.5	1.74222
4931.5	1.93028
4932.5	2.21
4933.5	2.11833
4934.5	1.73472
4935.5	2.28861
4936.5	3.96194
4937.5	3.70667
4938.5	2.25861
4939.5	2.69833
4940.5	2.11611
4941.5	2.36194
4942.5	2.57917
4943.5	1.82222
4944.5	2.30944
4945.5	3.795
4946.5	4.39945
4947.5	4.41028
4948.5	2.945
4949.5	1.75889
4950.5	1.02806
4951.5	0.6425
4952.5	1.10167
4953.5	1.2825
4954.5	1.37778
4955.5	2.44555
4956.5	3.45861
4957.5	2.31556
4958.5	1.52222
4959.5	2.01694
4960.5	3.25055
4961.5	2.92722
4962.5	2.27194
4963.5	3.12917
4964.5	3.32889
4965.5	2.56806
4966.5	1.83583
4967.5	2.03139
4968.5	2.24778
4969.5	2.69778
4970.5	2.3075
4971.5	1.74167
4972.5	1.75305
4973.5	1.72722
4974.5	2.96667
4975.5	2.98778
4976.5	2.25805
4977.5	1.975
4978.5	2.0475
4979.5	3.17305
4980.5	2.81611
4981.5	1.87472
4982.5	2.02361
4983.5	2.09778
4984.5	1.31917
4985.5	1.715
4986.5	2.24055
4987.5	1.33167
4988.5	0.756944
4989.5	1.99389
4990.5	2.93611
4991.5	2.39389
4992.5	2.305
4993.5	1.68889
4994.5	1.4575
4995.5	1.69361
4996.5	2.12167
4997.5	1.46917
4998.5	0.902777
4999.5	1.40556
5000.5	1.94
5001.5	1.10417
5002.5	1.33917
5003.5	1.8675
5004.5	1.68861
5005.5	2.28333
5006.5	2.30972
5007.5	2.17833
5008.5	3.22167
5009.5	4.17417
5010.5	2.43944
5011.5	1.64083
5012.5	3.17389
5013.5	2.69194
5014.5	0.717778
5015.5	0.390278
5016.5	1.18111
5017.5	1.45694
5018.5	1.65889
5019.5	1.73139
5020.5	1.87055
5021.5	3.60222
5022.5	3.61167
5023.5	2.45583
5024.5	2.66972
5025.5	1.17944
5026.5	1.0225
5027.5	3.0525
5028.5	3.42583
5029.5	2.20222
5030.5	3.0975
5031.5	3.4675
5032.5	2.81194
5033.5	3.06972
5034.5	2.08
5035.5	1.74694
5036.5	0.799722
5037.5	0.313056
5038.5	1.14472
5039.5	1.65722
5040.5	1.88278
5041.5	1.13667
5042.5	0.661389
5043.5	1.54333
5044.5	2.22083
5045.5	2.10667
5046.5	1.84472
5047.5	1.83611
5048.5	1.15694
5049.5	0.698056
5050.5	1.6275
5051.5	2.12194
5052.5	2.75778
5053.5	2.94167
5054.5	2.1675
5055.5	1.70972
5056.5	1.85389
5057.5	2.19833
5058.5	2.83194
5059.5	2.68528
5060.5	1.17194
5061.5	0.282778
5062.5	0.513055
5063.5	0.448333
5064.5	1.25222
5065.5	2.42167
5066.5	2.12222
5067.5	1.59667
5068.5	1.28417
5069.5	1.04056
5070.5	0.9775
5071.5	0.938333
5072.5	0.69
5073.5	0.991944
5074.5	2.25361
5075.5	2.90639
5076.5	2.24583
5077.5	2.44083
5078.5	2.68861
5079.5	1.92639
5080.5	2.00472
5081.5	2.26056
5082.5	2.00889
5083.5	2.99722
5084.5	2.91111
5085.5	2.33833
5086.5	2.37833
5087.5	1.44889
5088.5	0.879444
5089.5	1.76972
5090.5	2.25
5091.5	1.65889
5092.5	2.24611
5093.5	3.07444
5094.5	3.1275
5095.5	3.28389
5096.5	2.96694
5097.5	3.03889
5098.5	2.71083
5099.5	1.66694
5100.5	1.8475
5101.5	3.60556
5102.5	4.11361
5103.5	2.83611
5104.5	1.595
5105.5	1.25472
5106.5	1.63028
5107.5	3.40944
5108.5	3.88528
5109.5	2.27611
5110.5	1.57305
5111.5	2.37305
5112.5	2.99222
5113.5	2.46278
5114.5	1.96667
5115.5	1.62889
5116.5	1.73556
5117.5	2.06028
5118.5	1.24611
5119.5	1.60694
5120.5	1.97028
5121.5	1.17889
5122.5	1.4525
5123.5	2.125
5124.5	2.20305
5125.5	2.66805
5126.5	2.15333
5127.5	1.7425
5128.5	2.10694
5129.5	2.655
5130.5	2.82639
5131.5	2.06472
5132.5	1.58639
5133.5	2.04278
5134.5	2.81194
5135.5	1.90917
5136.5	1.85889
5137.5	2.30194
5138.5	1.78611
5139.5	1.54555
5140.5	1.95
5141.5	2.20611
5142.5	2.16611
5143.5	1.46389
5144.5	1.22111
5145.5	1.57278
5146.5	2.27805
5147.5	2.53
5148.5	3.16444
5149.5	3.70361
5150.5	3.20611
5151.5	4.39028
5152.5	3.93861
5153.5	2.47167
5154.5	1.92
5155.5	2.42305
5156.5	2.99222
5157.5	2.07222
5158.5	1.34639
5159.5	0.907222
5160.5	1.06306
5161.5	2.91556
5162.5	4.05583
5163.5	2.98472
5164.5	2.60639
5165.5	3.67861
5166.5	3.98639
5167.5	2.395
5168.5	1.34861
5169.5	1.30583
5170.5	1.12611
5171.5	1.20167
5172.5	2.46972
5173.5	3.00583
5174.5	2.3125
5175.5	3.12639
5176.5	2.17944
5177.5	1.06861
5178.5	1.21278
5179.5	1.45528
5180.5	1.465
5181.5	1.69
5182.5	2.45667
5183.5	2.64944
5184.5	2.31361
5185.5	3.64333
5186.5	3.48111
5187.5	3.65639
5188.5	4.24
5189.5	3.45278
5190.5	3.95861
5191.5	4.79083
5192.5	3.87639
5193.5	2.37639
5194.5	2.28917
5195.5	3.82194
5196.5	3.57194
5197.5	3.65667
5198.5	3.1475
5199.5	1.83028
5200.5	1.51361
5201.5	3.24444
5202.5	5.08528
5203.5	3.89278
5204.5	2.51361
5205.5	2.28139
5206.5	2.79944
5207.5	3.58333
5208.5	4.12889
5209.5	3.75889
5210.5	3.01555
5211.5	2.13556
5212.5	2.86583
5213.5	4.4275
5214.5	3.88
5215.5	3.74917
5216.5	4.29
5217.5	3.6025
5218.5	4.105
5219.5	4.65639
5220.5	2.70361
5221.5	2.2225
5222.5	2.61028
5223.5	2.45194
5224.5	2.95083
5225.5	3.08389
5226.5	2.00889
5227.5	0.791666
5228.5	0.628611
5229.5	1.82611
5230.5	2.935
5231.5	2.75055
5232.5	2.47694
5233.5	1.91472
5234.5	2.11778
5235.5	2.06
5236.5	1.75
5237.5	1.13
5238.5	0.529167
5239.5	2.29917
5240.5	3.48167
5241.5	3.94583
5242.5	3.82
5243.5	2.57417
5244.5	1.78972
5245.5	1.69333
5246.5	1.96111
5247.5	1.50917
5248.5	1.12639
5249.5	1.52444
5250.5	2.33528
5251.5	2.14667
5252.5	2.33889
5253.5	2.00472
5254.5	1.38944
5255.5	1.89944
5256.5	1.73667
5257.5	1.12972
5258.5	0.759444
5259.5	1.22583
5260.5	1.21833
5261.5	1.50889
5262.5	2.81417
5263.5	3.56361
5264.5	2.99555
5265.5	2.80444
5266.5	2.88333
5267.5	2.17778
5268.5	2.9275
5269.5	2.98139
5270.5	2.77611
5271.5	3.37889
5272.5	2.06333
5273.5	1.67944
5274.5	1.29833
5275.5	1.85722
5276.5	2.25055
5277.5	2.29167
5278.5	3.47778
5279.5	3.62139
5280.5	1.99917
5281.5	1.41417
5282.5	1.70083
5283.5	2.24917
5284.5	2.42444
5285.5	1.7475
5286.5	0.943055
5287.5	0.448611
5288.5	1.08833
5289.5	2.02139
5290.5	1.73917
5291.5	1.44833
5292.5	1.76889
5293.5	2.55111
5294.5	2.90555
5295.5	3.29805
5296.5	5.2425
5297.5	5.52472
5298.5	4.0075
5299.5	2.83861
5300.5	2.04333
5301.5	2.84417
5302.5	2.95444
5303.5	1.21111
5304.5	0.8925
5305.5	1.48278
5306.5	1.46889
5307.5	2.16528
5308.5	3.9625
5309.5	3.73611
5310.5	2.84222
5311.5	2.67944
5312.5	2.26139
5313.5	2.30167
5314.5	2.76722
5315.5	2.51
5316.5	3.14194
5317.5	4.47778
5318.5	4.52417
5319.5	3.24611
5320.5	2.22833
5321.5	1.33167
5322.5	0.563889
5323.5	0.534444
5324.5	0.568611
5325.5	1.71083
5326.5	3.13806
5327.5	3.91639
5328.5	4.15528
5329.5	3.10305
5330.5	1.72833
5331.5	2.47917
5332.5	3.67639
5333.5	3.32722
5334.5	2.48194
5335.5	1.865
5336.5	1.99417
5337.5	2.44917
5338.5	2.59083
5339.5	2.22278
5340.5	1.12056
5341.5	0.725
5342.5	1.45111
5343.5	1.64333
5344.5	1.64389
5345.5	2.62111
5346.5	2.77972
5347.5	1.56778
5348.5	1.71667
5349.5	2.23639
5350.5	1.50389
5351.5	2.23861
5352.5	3.2525
5353.5	2.34889
5354.5	3.07833
5355.5	3.42
5356.5	2.81861
5357.5	1.98222
5358.5	1.07306
5359.5	0.923611
5360.5	1.5875
5361.5	2.06389
5362.5	3.09222
5363.5	3.51805
5364.5	3.69472
5365.5	3.88833
5366.5	3.20083
5367.5	2.46944
5368.5	1.96861
5369.5	1.67028
5370.5	1.765
5371.5	2.10722
5372.5	2.62305
5373.5	2.25694
5374.5	2.00528
5375.5	1.91611
5376.5	1.33333
5377.5	1.90306
5378.5	3.36194
5379.5	3.20472
5380.5	1.90444
5381.5	2.72583
5382.5	3.47778
5383.5	2.73417
5384.5	2.77611
5385.5	2.14222
5386.5	1.93139
5387.5	3.19722
5388.5	3.43055
5389.5	2.20306
5390.5	1.82555
5391.5	1.75583
5392.5	1.98833
5393.5	1.26667
5394.5	0.609722
5395.5	0.944167
5396.5	1.92861
5397.5	2.20139
5398.5	2.54972
5399.5	2.88111
5400.5	1.85639
5401.5	1.00389
5402.5	0.905
5403.5	1.15083
5404.5	1.90917
5405.5	2.71917
5406.5	2.42444
5407.5	1.74555
5408.5	1.17222
5409.5	1.8775
5410.5	3.39278
5411.5	3.58472
5412.5	3.49222
5413.5	2.435
5414.5	2.19417
5415.5	2.13305
5416.5	1.51472
5417.5	2.80278
5418.5	3.30278
5419.5	2.38805
5420.5	2.99
5421.5	2.47667
5422.5	1.95778
5423.5	3.26778
5424.5	3.06583
5425.5	2.11278
5426.5	1.62611
5427.5	1.91111
5428.5	3.25139
5429.5	3.5425
5430.5	2.28055
5431.5	2.60139
5432.5	2.99528
5433.5	3.22056
5434.5	4.10639
5435.5	3.87278
5436.5	3.37167
5437.5	3.08083
5438.5	2.66444
5439.5	3.56
5440.5	4.42472
5441.5	4.04361
5442.5	2.5575
5443.5	2.53555
5444.5	3.30805
5445.5	3.04472
5446.5	1.68972
5447.5	2.20528
5448.5	3.46194
5449.5	2.42694
5450.5	2.0575
5451.5	2.98055
5452.5	2.58278
5453.5	3.28139
5454.5	4.62945
5455.5	4.17472
5456.5	2.41555
5457.5	0.665833
5458.5	0.998333
5459.5	1.86722
5460.5	1.25861
5461.5	1.56083
5462.5	2.745
5463.5	2.23
5464.5	1.57472
5465.5	2.34861
5466.5	2.72917
5467.5	3.14083
5468.5	4.03528
5469.5	2.71083
5470.5	1.82361
5471.5	1.87805
5472.5	2.70417
5473.5	2.52278
5474.5	2.21028
5475.5	2.48111
5476.5	1.39306
5477.5	1.38056
5478.5	3.43028
5479.5	3.48361
5480.5	2.01722
5481.5	1.07917
5482.5	1.36083
5483.5	2.75389
5484.5	2.28861
5485.5	1.92917
5486.5	2.28444
5487.5	2.58028
5488.5	2.42806
5489.5	2.68139
5490.5	2.76972
5491.5	1.50083
5492.5	0.444167
5493.5	1.79333
5494.5	3.92889
5495.5	3.15861
5496.5	2.37917
5497.5	2.92694
5498.5	2.86667
5499.5	2.38028
5500.5	2.97361
5501.5	4.13167
5502.5	3.94861
5503.5	3.09944
5504.5	2.97667
5505.5	2.44305
5506.5	1.85722
5507.5	2.44361
5508.5	3.62222
5509.5	4.54361
5510.5	3.25139
5511.5	1.67111
5512.5	1.69611
5513.5	1.64805
5514.5	2.45417
5515.5	3.97222
5516.5	3.10555
5517.5	1.61694
5518.5	2.37583
5519.5	2.83972
5520.5	3.86222
5521.5	4.06778
5522.5	2.71361
5523.5	3.29139
5524.5	2.535
5525.5	1.48611
5526.5	1.64278
5527.5	1.68555
5528.5	2.04028
5529.5	2.1225
5530.5	1.90972
5531.5	1.42639
5532.5	2.84333
5533.5	4.11611
5534.5	3.40195
5535.5	2.40528
5536.5	3.1275
5537.5	4.13944
5538.5	3.75806
5539.5	2.41167
5540.5	1.00222
5541.5	0.693611
5542.5	1.38278
5543.5	2.15667
5544.5	2.42694
5545.5	2.11167
5546.5	2.18167
5547.5	2.21805
5548.5	2.24305
5549.5	3.58972
5550.5	4.13722
5551.5	3.3625
5552.5	2.91194
5553.5	2.72361
5554.5	1.83722
5555.5	1.4125
5556.5	0.970555
5557.5	1.33861
5558.5	2.54333
5559.5	4.14944
5560.5	5.00528
5561.5	5.6275
5562.5	5.4475
5563.5	3.53944
5564.5	1.70028
5565.5	2.58472
5566.5	3.21722
5567.5	2.43055
5568.5	2.27889
5569.5	2.28639
5570.5	2.61083
5571.5	2.23139
5572.5	3.02917
5573.5	4.88667
5574.5	6.21472
5575.5	5.15917
5576.5	3.31306
5577.5	3.6
5578.5	5.16694
5579.5	5.43833
5580.5	3.93167
5581.5	3.205
5582.5	2.44444
5583.5	1.96333
5584.5	2.88556
5585.5	3.29555
5586.5	3.70889
5587.5	4.44861
5588.5	5.24361
5589.5	5.44667
5590.5	3.56278
5591.5	2.35139
5592.5	2.5875
5593.5	2.48167
5594.5	2.11805
5595.5	2.19444
5596.5	2.425
5597.5	2.65833
5598.5	2.44305
5599.5	2.60778
5600.5	3.14361
5601.5	2.74611
5602.5	2.53889
5603.5	4.13722
5604.5	6.02833
5605.5	6.22166
5606.5	4.60278
5607.5	3.58722
5608.5	2.32194
5609.5	1.30472
5610.5	1.10444
5611.5	1.41111
5612.5	1.98417
5613.5	2.21333
5614.5	2.43083
5615.5	3.34361
5616.5	2.94111
5617.5	3.02139
5618.5	3.27028
5619.5	2.19917
5620.5	1.52944
5621.5	1.50444
5622.5	1.93944
5623.5	2.13528
5624.5	1.76028
5625.5	0.73
5626.5	1.10861
5627.5	3.20972
5628.5	4.62889
5629.5	4.14583
5630.5	2.45805
5631.5	1.58861
5632.5	1.5775
5633.5	2.31694
5634.5	2.97889
5635.5	3.69305
5636.5	3.48333
5637.5	2.62305
5638.5	2.96611
5639.5	2.82556
5640.5	2.45055
5641.5	2.31944
5642.5	2.23667
5643.5	3.39361
5644.5	2.89278
5645.5	1.41139
5646.5	1.62694
5647.5	2.15722
5648.5	1.49778
5649.5	0.856667
5650.5	1.53305
5651.5	2.05194
5652.5	2.47083
5653.5	3.23
5654.5	2.80667
5655.5	2.97722
5656.5	4.88944
5657.5	4.72833
5658.5	3.465
5659.5	3.51083
5660.5	2.31528
5661.5	0.662778
5662.5	1.08444
5663.5	3.47361
5664.5	4.55806
5665.5	3.31222
5666.5	3.13222
5667.5	3.47
5668.5	3.04722
5669.5	2.68194
5670.5	2.16639
5671.5	3.14889
5672.5	3.73
5673.5	3.88583
5674.5	4.05667
5675.5	2.11694
5676.5	0.5625
5677.5	1.12917
5678.5	2.60694
5679.5	3.96
5680.5	4.73639
5681.5	3.93139
5682.5	3.30305
5683.5	2.95056
5684.5	3.11444
5685.5	5.08806
5686.5	5.26972
5687.5	3.11083
5688.5	2.20222
5689.5	2.05444
5690.5	1.94778
5691.5	1.76611
5692.5	1.85917
5693.5	2.26778
5694.5	2.22028
5695.5	2.11167
5696.5	2.29861
5697.5	2.75528
5698.5	2.1875
5699.5	2.66944
5700.5	3.99556
5701.5	3.37722
5702.5	3.19694
5703.5	2.93055
5704.5	2.83417
5705.5	2.85694
5706.5	2.40778
5707.5	2.05361
5708.5	2.31111
5709.5	3.06722
5710.5	3.46611
5711.5	3.37861
5712.5	2.45278
5713.5	2.05444
5714.5	2.78528
5715.5	2.61889
5716.5	2.64722
5717.5	2.81167
5718.5	2.56333
5719.5	2.86028
5720.5	2.11167
5721.5	1.18972
5722.5	2.15306
5723.5	2.86778
5724.5	2.595
5725.5	3.16472
5726.5	3.5
5727.5	2.80194
5728.5	2.77528
5729.5	2.93194
5730.5	3.56444
5731.5	4.00861
5732.5	4.3725
5733.5	4.17333
5734.5	3.52278
5735.5	4.46722
5736.5	4.84056
5737.5	3.25611
5738.5	1.93389
5739.5	1
5740.5	1.18111
5741.5	3.47444
5742.5	5.19389
5743.5	3.61917
5744.5	3.13639
5745.5	2.72472
5746.5	2.25833
5747.5	1.85722
5748.5	1.94055
5749.5	2.71528
5750.5	1.96167
5751.5	1.32806
5752.5	1.57333
5753.5	2.15194
5754.5	1.99028
5755.5	2.12333
5756.5	3.31194
5757.5	3.93555
5758.5	3.40389
5759.5	3.39278
5760.5	4.05806
5761.5	3.46361
5762.5	1.83444
5763.5	1.93111
5764.5	2.94417
5765.5	2.90222
5766.5	2.79917
5767.5	3.09611
5768.5	3.64694
5769.5	3.01139
5770.5	2.24528
5771.5	2.08111
5772.5	2.92139
5773.5	3.49389
5774.5	2.71278
5775.5	2.25611
5776.5	1.6025
5777.5	0.480834
5778.5	0.758055
5779.5	1.6075
5780.5	1.5
5781.5	2.51917
5782.5	3.73417
5783.5	2.87361
5784.5	2.43083
5785.5	2.26917
5786.5	1.09889
5787.5	1.59417
5788.5	3.23889
5789.5	3.61167
5790.5	3.30944
5791.5	2.42361
5792.5	2.37833
5793.5	3.03917
5794.5	2.43167
5795.5	1.11111
5796.5	0.769722
5797.5	1.24306
5798.5	1.88167
5799.5	2.19667
5800.5	2.52472
5801.5	3.60583
5802.5	3.97417
5803.5	2.75305
5804.5	2.41194
5805.5	3.25944
5806.5	2.99111
5807.5	1.79139
5808.5	1.63944
5809.5	2.45305
5810.5	3.10222
5811.5	2.66944
5812.5	3.38167
5813.5	4.9
5814.5	3.76111
5815.5	1.80972
5816.5	1.91889
5817.5	1.84528
5818.5	2.32889
5819.5	2.45417
5820.5	2.97444
5821.5	3.70944
5822.5	2.46694
5823.5	1.81611
5824.5	1.7675
5825.5	1.14361
5826.5	0.450556
5827.5	0.997778
5828.5	1.99694
5829.5	1.91194
5830.5	1.48278
5831.5	1.37389
5832.5	2.40972
5833.5	3.40528
5834.5	3.60972
5835.5	2.3625
5836.5	1.035
5837.5	1.58806
5838.5	2.9125
5839.5	3.73222
5840.5	4.43084
5841.5	3.69806
5842.5	3.01722
5843.5	3.81944
5844.5	3.92083
5845.5	4.72056
5846.5	5.95305
5847.5	6.16722
5848.5	4.46972
5849.5	2.30055
5850.5	1.48555
5851.5	1.74083
5852.5	2.23167
5853.5	2.245
5854.5	2.56917
5855.5	2.12917
5856.5	1.72028
5857.5	2.29528
5858.5	2.18361
5859.5	1.52722
5860.5	1.32639
5861.5	1.60833
5862.5	3.2625
5863.5	5.26861
5864.5	3.685
5865.5	1.67667
5866.5	1.40472
5867.5	1.79528
5868.5	1.81583
5869.5	2.38
5870.5	3.31111
5871.5	3.30167
5872.5	1.77528
5873.5	1.27972
5874.5	1.55917
5875.5	1.60111
5876.5	1.20167
5877.5	1.22917
5878.5	1.59805
5879.5	2.985
5880.5	4.72889
5881.5	5.60556
5882.5	4.01361
5883.5	2.0975
5884.5	1.62389
5885.5	2.45611
5886.5	3.10444
5887.5	2.89528
5888.5	2.14583
5889.5	2.37083
5890.5	2.6575
5891.5	3.41417
5892.5	3.98889
5893.5	3.17917
5894.5	2.32805
5895.5	1.3675
5896.5	1.55417
5897.5	3.04472
5898.5	3.63472
5899.5	3.35667
5900.5	2.17056
5901.5	1.505
5902.5	1.95389
5903.5	3.83611
5904.5	4.51917
5905.5	2.58278
5906.5	1.8175
5907.5	2
5908.5	2.73528
5909.5	3.41139
5910.5	3.68167
5911.5	2.90361
5912.5	1.92889
5913.5	2.32361
5914.5	3.32139
5915.5	3.56139
5916.5	3.38778
5917.5	3.36194
5918.5	3.3025
5919.5	2.28055
5920.5	2.40472
5921.5	3.02417
5922.5	3.63444
5923.5	4.26
5924.5	3.57583
5925.5	2.105
5926.5	1.795
5927.5	2.40639
5928.5	2.33111
5929.5	1.68417
5930.5	2.49611
5931.5	4.50583
5932.5	4.70167
5933.5	3.41611
5934.5	2.45361
5935.5	2.00083
5936.5	1.68667
5937.5	1.74278
5938.5	1.59694
5939.5	1.41278
5940.5	1.675
5941.5	2.05889
5942.5	1.66361
5943.5	1.23278
5944.5	1.50194
5945.5	2.05222
5946.5	2.35055
5947.5	3.2775
5948.5	3.44083
5949.5	3.2575
5950.5	3.32361
5951.5	2.49694
5952.5	1.67389
5953.5	1.95472
5954.5	1.67194
5955.5	1.08611
5956.5	2.40694
5957.5	3.62389
5958.5	3.22055
5959.5	2.13556
5960.5	1.78778
5961.5	2.07805
5962.5	2.38611
5963.5	2.07361
5964.5	1.67722
5965.5	2.51167
5966.5	3.80278
5967.5	4.30806
5968.5	3.56722
5969.5	2.93194
5970.5	2.41333
5971.5	2.39889
5972.5	3.49722
5973.5	3.975
5974.5	2.87528
5975.5	1.50528
5976.5	1.68389
5977.5	3.94167
5978.5	4.04472
5979.5	1.98944
5980.5	1.73944
5981.5	3.70306
5982.5	4.42972
5983.5	3.56389
5984.5	3.58278
5985.5	3.78306
5986.5	2.46583
5987.5	1.52528
5988.5	1.98389
5989.5	3.02722
5990.5	2.67639
5991.5	2.18972
5992.5	2.66111
5993.5	3.44194
5994.5	3.96083
5995.5	3.65528
5996.5	3.65361
5997.5	4.22695
5998.5	3.26278
5999.5	2.50778
6000.5	2.75833
6001.5	2.48833
[truncated: 8,826 more rows]

## Sheet: Figure 3B
989.99	0
990.068	0
990.146	0
990.225	0
990.303	0
990.381	0
990.459	0
990.538	0
990.616	0
990.694	0
990.772	0
990.851	0
990.929	0
991.007	0
991.085	0
991.164	0
991.242	0
991.32	0
991.399	0
991.477	0
991.555	0
991.634	0
991.712	0
991.79	0
991.869	0
991.947	0
992.025	0
992.104	0
992.182	0
992.26	0
992.339	0
992.417	0
992.496	0
992.574	0
992.652	0
992.731	0
992.809	0
992.888	0
992.966	0
993.045	0
993.123	0
993.202	0
993.28	0
993.358	0
993.437	0
993.515	0
993.594	0
993.672	0
993.751	0
993.829	0
993.908	0
993.986	0
994.065	0
994.143	0
994.222	0
994.301	0
994.379	0
994.458	0
994.536	0
994.615	0
994.693	0
994.772	0
994.851	0
994.929	0
995.008	0
995.086	0
995.165	0
995.244	0
995.322	0
995.401	0
995.479	0
995.558	0
995.637	0
995.715	0
995.794	0
995.873	0
995.951	0
996.03	0
996.109	0
996.187	0
996.266	0
996.345	0
996.423	0
996.502	0
996.581	0
996.66	0
996.738	0
996.817	0
996.896	0
996.975	0
997.053	0
997.132	0
997.211	0
997.29	0
997.368	0
997.447	0
997.526	0
997.605	0
997.684	0
997.763	0
997.841	0
997.92	0
997.999	0
998.078	0
998.157	0
998.236	0
998.314	0
998.393	0
998.472	0
998.551	0
998.63	0
998.709	0
998.788	0
998.867	0
998.945	0
999.024	0
999.103	0
999.182	0
999.261	0
999.34	0
999.419	0
999.498	0
999.577	0
999.656	0
999.735	0
999.814	0
999.893	0
999.972	0
1000.05	0
1000.13	0
1000.21	0
1000.29	0
1000.37	0
1000.45	0
1000.52	0
1000.6	0
1000.68	0
1000.76	0
1000.84	0
1000.92	0
1001	0
1001.08	0
1001.16	0
1001.24	0
1001.32	0
1001.39	0
1001.47	0
1001.55	0
1001.63	0
1001.71	0
1001.79	0
1001.87	0
1001.95	0
1002.03	0
1002.11	0
1002.19	0
1002.27	0
1002.34	0
1002.42	0
1002.5	0
1002.58	0
1002.66	0
1002.74	0
1002.82	0
1002.9	0
1002.98	0
1003.06	0
1003.14	0
1003.22	0
1003.3	0
1003.37	0
1003.45	0
1003.53	0
1003.61	0
1003.69	0
1003.77	0
1003.85	0
1003.93	0
1004.01	0
1004.09	0
1004.17	0
1004.25	0
1004.33	0
1004.41	0
1004.48	0
1004.56	0
1004.64	0
1004.72	0
1004.8	0
1004.88	0
1004.96	0
1005.04	0
1005.12	0
1005.2	0
1005.28	0
1005.36	0
1005.44	0
1005.52	0
1005.6	0
1005.68	0
1005.75	0
1005.83	0
1005.91	0
1005.99	0
1006.07	0
1006.15	0
1006.23	0
1006.31	0
1006.39	0
1006.47	0
1006.55	0
1006.63	0
1006.71	0
1006.79	0
1006.87	0
1006.95	0
1007.03	0
1007.11	0
1007.19	0
1007.27	0
1007.35	0
1007.42	0
1007.5	0
1007.58	0
1007.66	0
1007.74	0
1007.82	0
1007.9	0
1007.98	0
1008.06	0
1008.14	0
1008.22	0
1008.3	0
1008.38	0
1008.46	0
1008.54	0
1008.62	0
1008.7	0
1008.78	0
1008.86	0
1008.94	0
1009.02	0
1009.1	0
1009.18	0
1009.26	0
1009.34	0
1009.42	0
1009.5	0
1009.58	0
1009.66	0
1009.74	0
1009.82	0
1009.89	0
1009.97	0
1010.05	0
1010.13	0
1010.21	0
1010.29	0
1010.37	0
1010.45	0
1010.53	0
1010.61	0
1010.69	0
1010.77	0
1010.85	0
1010.93	0
1011.01	0
1011.09	0
1011.17	0
1011.25	0
1011.33	0
1011.41	0
1011.49	0
1011.57	0
1011.65	0
1011.73	0
1011.81	0
1011.89	0
1011.97	0
1012.05	0
1012.13	0
1012.21	0
1012.29	0
1012.37	0
1012.45	0
1012.53	0
1012.61	0
1012.69	0
1012.77	0
1012.85	0
1012.93	0
1013.01	0
1013.09	0
1013.17	0
1013.25	0
1013.33	0
1013.41	0
1013.49	0
1013.57	0
1013.65	0
1013.73	0
1013.81	0
1013.89	0
1013.97	0
1014.05	0
1014.13	0
1014.21	0
1014.29	0
1014.37	0
1014.45	0
1014.53	0
1014.61	0
1014.69	0
1014.77	0
1014.85	0
1014.93	0
1015.01	0
1015.09	0
1015.17	0
1015.25	0
1015.33	0
1015.41	0
1015.49	0
1015.57	0
1015.66	0
1015.74	0
1015.82	0
1015.9	0
1015.98	0
1016.06	0
1016.14	0
1016.22	0
1016.3	0
1016.38	0
1016.46	0
1016.54	0
1016.62	0
1016.7	0
1016.78	0
1016.86	0
1016.94	0
1017.02	0
1017.1	0
1017.18	0
1017.26	0
1017.34	0
1017.42	0
1017.5	0
1017.58	0
1017.66	0
1017.74	0
1017.82	0
1017.9	0
1017.98	0
1018.06	0
1018.15	0
1018.23	0
1018.31	0
1018.39	0
1018.47	0
1018.55	0
1018.63	0
1018.71	0
1018.79	0
1018.87	0
1018.95	0
1019.03	0
1019.11	0
1019.19	0
1019.27	0
1019.35	0
1019.43	0
1019.51	0
1019.59	0
1019.67	0
1019.76	0
1019.84	0
1019.92	0
1020	0
1020.08	0
1020.16	0
1020.24	0
1020.32	0
1020.4	0
1020.48	0
1020.56	0
1020.64	0
1020.72	0
1020.8	0
1020.88	0
1020.96	0
1021.04	0
1021.13	0
1021.21	0
1021.29	0
1021.37	0
1021.45	0
1021.53	0
1021.61	0
1021.69	0
1021.77	0
1021.85	0
1021.93	0
1022.01	0
1022.09	0
1022.17	0
1022.26	0
1022.34	0
1022.42	0
1022.5	0
1022.58	0
1022.66	0
1022.74	0
1022.82	0
1022.9	0
1022.98	0
1023.06	0
1023.14	0
1023.22	0
1023.31	0
1023.39	0
1023.47	0
1023.55	0
1023.63	0
1023.71	0
1023.79	0
1023.87	0
1023.95	0
1024.03	0
1024.11	0
1024.2	0
1024.28	0
1024.36	0
1024.44	0
1024.52	0
1024.6	0
1024.68	0
1024.76	0
1024.84	0
1024.92	0
1025	0
1025.09	0
1025.17	0
1025.25	0
1025.33	0
1025.41	0
1025.49	0
1025.57	0
1025.65	0
1025.73	0
1025.81	0
1025.9	0
1025.98	0
1026.06	0
1026.14	0
1026.22	0
1026.3	0
1026.38	0
1026.46	345.287
1026.54	194.327
1026.63	0
1026.71	0
1026.79	0
1026.87	0
1026.95	0
1027.03	0
1027.11	0
1027.19	0
1027.27	0
1027.36	0
1027.44	0
1027.52	0
1027.6	0
1027.68	0
1027.76	0
1027.84	0
1027.92	0
1028	0
1028.09	0
1028.17	0
1028.25	0
1028.33	0
1028.41	0
1028.49	0
1028.57	0
1028.65	0
1028.74	0
1028.82	0
1028.9	0
1028.98	0
1029.06	0
1029.14	0
1029.22	0
1029.3	0
1029.39	0
1029.47	0
1029.55	0
1029.63	0
1029.71	0
1029.79	0
1029.87	0
1029.96	0
1030.04	0
1030.12	0
1030.2	0
1030.28	0
1030.36	0
1030.44	0
1030.53	0
1030.61	0
1030.69	0
1030.77	0
1030.85	0
1030.93	0
1031.01	0
1031.1	0
1031.18	0
1031.26	0
1031.34	0
1031.42	0
1031.5	0
1031.58	0
1031.67	0
1031.75	0
1031.83	0
1031.91	0
1031.99	0
1032.07	0
1032.15	0
1032.24	0
1032.32	0
1032.4	0
1032.48	0
1032.56	0
1032.64	0
1032.73	0
1032.81	0
1032.89	0
1032.97	0
1033.05	0
1033.13	0
1033.22	0
1033.3	0
1033.38	0
1033.46	0
1033.54	0
1033.62	0
1033.71	0
1033.79	0
1033.87	0
1033.95	0
1034.03	0
1034.11	0
1034.2	0
1034.28	0
1034.36	0
1034.44	0
1034.52	0
1034.6	0
1034.69	0
1034.77	0
1034.85	0
1034.93	0
1035.01	0
1035.09	0
1035.18	0
1035.26	0
1035.34	0
1035.42	0
1035.5	0
1035.58	0
1035.67	0
1035.75	0
1035.83	0
1035.91	0
1035.99	0
1036.08	0
1036.16	0
1036.24	0
1036.32	0
1036.4	0
1036.49	0
1036.57	0
1036.65	0
1036.73	0
1036.81	0
1036.89	0
1036.98	0
1037.06	0
1037.14	0
1037.22	0
1037.3	0
1037.39	0
1037.47	0
1037.55	0
1037.63	0
1037.71	0
1037.8	0
1037.88	0
1037.96	0
1038.04	0
1038.12	0
1038.21	0
1038.29	0
1038.37	0
1038.45	0
1038.53	0
1038.62	0
1038.7	0
1038.78	0
1038.86	0
1038.94	0
1039.03	0
1039.11	0
1039.19	0
1039.27	0
1039.35	0
1039.44	0
1039.52	0
1039.6	0
1039.68	0
1039.77	0
1039.85	0
1039.93	0
1040.01	0
1040.09	0
1040.18	0
1040.26	0
1040.34	0
1040.42	0
1040.5	0
1040.59	0
1040.67	0
1040.75	0
1040.83	0
1040.92	0
1041	0
1041.08	0
1041.16	0
1041.24	0
1041.33	0
1041.41	0
1041.49	0
1041.57	0
1041.66	0
1041.74	0
1041.82	0
1041.9	0
1041.99	0
1042.07	0
1042.15	0
1042.23	0
1042.31	0
1042.4	0
1042.48	0
1042.56	0
1042.64	0
1042.73	0
1042.81	0
1042.89	0
1042.97	0
1043.06	0
1043.14	0
1043.22	0
1043.3	0
1043.39	0
1043.47	0
1043.55	0
1043.63	0
1043.72	0
1043.8	0
1043.88	0
1043.96	0
1044.05	0
1044.13	0
1044.21	0
1044.29	0
1044.38	0
1044.46	0
1044.54	0
1044.62	0
1044.71	0
1044.79	0
1044.87	0
1044.95	0
1045.04	0
1045.12	0
1045.2	0
1045.28	0
1045.37	0
1045.45	0
1045.53	0
1045.61	0
1045.7	0
1045.78	0
1045.86	0
1045.94	0
1046.03	0
1046.11	0
1046.19	0
1046.27	0
1046.36	0
1046.44	0
1046.52	0
1046.61	0
1046.69	0
1046.77	0
1046.85	0
1046.94	0
1047.02	0
1047.1	0
1047.18	0
1047.27	0
1047.35	0
1047.43	0
1047.51	0
1047.6	0
1047.68	0
1047.76	0
1047.85	0
1047.93	0
1048.01	0
1048.09	0
1048.18	0
1048.26	0
1048.34	0
1048.43	0
1048.51	0
1048.59	0
1048.67	0
1048.76	0
1048.84	0
1048.92	0
1049.01	0
1049.09	0
1049.17	0
1049.25	0
1049.34	0
1049.42	0
1049.5	0
1049.59	0
1049.67	0
1049.75	0
1049.83	0
1049.92	0
1050	0
1050.08	0
1050.17	0
1050.25	0
1050.33	0
1050.42	0
1050.5	0
1050.58	0
1050.66	0
1050.75	0
1050.83	0
1050.91	0
1051	0
1051.08	0
1051.16	0
1051.25	0
1051.33	0
1051.41	0
1051.49	0
1051.58	0
1051.66	0
1051.74	0
1051.83	0
1051.91	0
1051.99	0
1052.08	0
1052.16	0
1052.24	0
1052.33	0
1052.41	0
1052.49	0
1052.57	0
1052.66	0
1052.74	0
1052.82	0
1052.91	0
1052.99	0
1053.07	0
1053.16	0
1053.24	0
1053.32	0
1053.41	0
1053.49	0
1053.57	0
1053.66	0
1053.74	0
1053.82	0
1053.91	0
1053.99	0
1054.07	0
1054.16	0
1054.24	0
1054.32	0
1054.41	0
1054.49	0
1054.57	0
1054.66	0
1054.74	0
1054.82	0
1054.91	0
1054.99	0
1055.07	0
1055.16	0
1055.24	0
1055.32	0
1055.41	0
1055.49	0
1055.57	0
1055.66	0
1055.74	0
1055.82	0
1055.91	0
1055.99	0
1056.07	0
1056.16	0
1056.24	0
1056.32	0
1056.41	0
1056.49	0
1056.57	0
1056.66	0
1056.74	0
1056.82	0
1056.91	0
1056.99	0
1057.07	0
1057.16	0
1057.24	0
1057.32	0
1057.41	0
1057.49	0
1057.58	0
1057.66	0
1057.74	0
1057.83	0
1057.91	0
1057.99	0
1058.08	0
1058.16	0
1058.24	0
1058.33	0
1058.41	0
1058.49	0
1058.58	0
1058.66	0
1058.75	0
1058.83	0
1058.91	0
1059	0
1059.08	0
1059.16	0
1059.25	0
1059.33	0
1059.41	0
1059.5	0
1059.58	0
1059.67	0
1059.75	0
1059.83	0
1059.92	0
1060	0
1060.08	0
1060.17	0
1060.25	0
1060.34	0
1060.42	0
1060.5	0
1060.59	0
1060.67	0
1060.75	0
1060.84	0
1060.92	0
1061.01	0
1061.09	0
1061.17	0
1061.26	0
1061.34	0
1061.43	0
1061.51	0
1061.59	0
1061.68	0
1061.76	0
1061.84	0
1061.93	0
1062.01	0
1062.1	0
1062.18	0
1062.26	0
1062.35	0
1062.43	0
1062.52	0
1062.6	0
1062.68	0
1062.77	0
1062.85	0
1062.94	0
1063.02	0
1063.1	0
1063.19	0
1063.27	0
1063.36	0
1063.44	0
1063.52	0
1063.61	0
1063.69	0
1063.78	0
1063.86	0
1063.94	0
1064.03	0
1064.11	0
1064.2	0
1064.28	0
1064.36	0
1064.45	0
1064.53	0
1064.62	0
1064.7	0
1064.78	0
1064.87	0
1064.95	0
1065.04	0
1065.12	0
1065.21	0
1065.29	0
1065.37	0
1065.46	0
1065.54	0
1065.63	0
1065.71	0
1065.79	0
1065.88	0
1065.96	0
1066.05	0
1066.13	0
1066.22	0
1066.3	0
1066.38	0
1066.47	0
1066.55	0
1066.64	0
1066.72	0
1066.81	0
1066.89	0
1066.97	0
1067.06	0
1067.14	0
1067.23	0
1067.31	0
1067.4	0
1067.48	0
1067.56	0
1067.65	0
1067.73	0
1067.82	0
1067.9	0
1067.99	0
1068.07	0
1068.15	0
1068.24	0
1068.32	0
1068.41	0
1068.49	0
1068.58	0
1068.66	0
1068.75	0
1068.83	0
1068.91	0
1069	0
1069.08	0
1069.17	0
1069.25	0
1069.34	0
1069.42	0
1069.51	0
1069.59	0
1069.67	0
1069.76	0
1069.84	0
1069.93	0
1070.01	0
1070.1	0
1070.18	0
1070.27	0
1070.35	0
1070.43	0
1070.52	0
1070.6	0
1070.69	0
1070.77	0
1070.86	0
1070.94	0
1071.03	0
1071.11	0
1071.2	0
1071.28	0
1071.37	0
1071.45	0
1071.53	0
1071.62	0
1071.7	0
1071.79	0
1071.87	0
1071.96	0
1072.04	0
1072.13	0
1072.21	0
1072.3	0
1072.38	0
1072.47	0
1072.55	0
1072.64	0
1072.72	0
1072.81	0
1072.89	0
1072.97	0
1073.06	0
1073.14	0
1073.23	0
1073.31	0
1073.4	0
1073.48	0
1073.57	0
1073.65	0
1073.74	0
1073.82	0
1073.91	0
1073.99	0
1074.08	0
1074.16	0
1074.25	0
1074.33	0
1074.42	0
1074.5	0
1074.59	0
1074.67	0
1074.76	0
1074.84	0
1074.93	0
1075.01	0
1075.1	0
1075.18	0
1075.27	0
1075.35	0
1075.44	0
1075.52	0
1075.61	0
1075.69	0
1075.78	0
1075.86	0
1075.95	0
1076.03	0
1076.12	0
1076.2	0
1076.29	0
1076.37	0
1076.46	0
1076.54	0
1076.63	0
1076.71	0
1076.8	0
1076.88	0
1076.97	0
1077.05	0
1077.14	0
1077.22	0
1077.31	0
1077.39	0
1077.48	0
1077.56	0
1077.65	0
1077.73	0
1077.82	0
1077.9	0
1077.99	0
1078.07	0
1078.16	0
1078.24	0
1078.33	0
1078.41	0
1078.5	0
1078.58	0
1078.67	0
1078.75	0
1078.84	0
1078.92	0
1079.01	0
1079.09	0
1079.18	0
1079.27	0
1079.35	0
1079.44	0
1079.52	0
1079.61	0
1079.69	0
1079.78	0
1079.86	0
1079.95	0
1080.03	0
1080.12	0
1080.2	0
1080.29	0
1080.37	0
1080.46	0
1080.54	0
1080.63	0
1080.72	0
1080.8	0
1080.89	0
1080.97	0
1081.06	0
1081.14	0
1081.23	0
1081.31	0
1081.4	0
1081.48	0
1081.57	0
1081.66	0
1081.74	0
1081.83	0
1081.91	0
1082	0
1082.08	0
1082.17	0
1082.25	0
1082.34	0
1082.42	0
1082.51	0
1082.6	0
1082.68	0
1082.77	0
1082.85	0
1082.94	0
1083.02	0
1083.11	0
1083.19	0
1083.28	0
1083.37	0
1083.45	0
1083.54	0
1083.62	0
1083.71	0
1083.79	0
1083.88	0
1083.96	0
1084.05	0
1084.14	0
1084.22	0
1084.31	0
1084.39	0
1084.48	0
1084.56	0
1084.65	0
1084.74	0
1084.82	0
1084.91	0
1084.99	0
1085.08	0
1085.16	0
1085.25	0
1085.34	0
1085.42	0
1085.51	0
1085.59	0
1085.68	0
1085.76	0
1085.85	0
1085.94	0
1086.02	0
1086.11	0
1086.19	0
1086.28	0
1086.36	0
1086.45	0
1086.54	0
1086.62	0
1086.71	0
1086.79	0
1086.88	0
1086.97	0
1087.05	0
1087.14	0
1087.22	0
1087.31	0
1087.39	0
1087.48	0
1087.57	0
1087.65	0
1087.74	0
1087.82	0
1087.91	0
1088	0
1088.08	0
1088.17	0
1088.25	0
1088.34	0
1088.43	0
1088.51	0
1088.6	0
1088.68	0
1088.77	0
1088.86	0
1088.94	0
1089.03	0
1089.11	0
1089.2	0
1089.29	0
1089.37	0
1089.46	0
1089.54	0
1089.63	0
1089.72	0
1089.8	0
1089.89	0
1089.97	0
1090.06	0
1090.15	0
1090.23	0
1090.32	0
1090.41	0
1090.49	0
1090.58	0
1090.66	0
1090.75	0
1090.84	0
1090.92	0
1091.01	0
1091.09	0
1091.18	0
1091.27	0
1091.35	0
1091.44	0
1091.53	0
1091.61	0
1091.7	0
1091.78	0
1091.87	0
1091.96	0
1092.04	0
1092.13	0
1092.22	0
1092.3	0
1092.39	0
1092.47	0
1092.56	0
1092.65	0
1092.73	0
1092.82	0
1092.91	0
1092.99	0
1093.08	0
1093.17	0
1093.25	0
1093.34	0
1093.42	0
1093.51	0
1093.6	0
1093.68	0
1093.77	0
1093.86	0
1093.94	0
1094.03	0
1094.12	0
1094.2	0
1094.29	0
1094.38	0
1094.46	0
1094.55	0
1094.63	0
1094.72	0
1094.81	0
1094.89	0
1094.98	0
1095.07	0
1095.15	0
1095.24	0
1095.33	0
1095.41	0
1095.5	0
1095.59	0
1095.67	0
1095.76	0
1095.85	0
1095.93	0
1096.02	0
1096.11	0
1096.19	0
1096.28	0
1096.37	0
1096.45	0
1096.54	0
1096.63	0
1096.71	0
1096.8	0
1096.88	0
1096.97	0
1097.06	0
1097.14	0
1097.23	0
1097.32	0
1097.4	167.898
1097.49	192.049
1097.58	0
1097.67	0
1097.75	0
1097.84	0
1097.93	0
1098.01	0
1098.1	0
1098.19	0
1098.27	0
1098.36	0
1098.45	0
1098.53	0
1098.62	0
1098.71	0
1098.79	0
1098.88	0
1098.97	0
1099.05	0
1099.14	0
1099.23	0
1099.31	0
1099.4	0
1099.49	0
1099.57	0
1099.66	0
1099.75	0
1099.83	0
1099.92	0
1100.01	0
1100.1	0
1100.18	0
1100.27	0
1100.36	0
1100.44	0
1100.53	0
1100.62	0
1100.7	0
1100.79	0
1100.88	0
1100.96	0
1101.05	0
1101.14	0
1101.23	0
1101.31	0
1101.4	0
1101.49	0
1101.57	0
1101.66	0
1101.75	0
1101.84	0
1101.92	0
1102.01	0
1102.1	0
1102.18	0
1102.27	0
1102.36	0
1102.44	0
1102.53	0
1102.62	0
1102.71	0
1102.79	0
1102.88	0
1102.97	0
1103.05	0
1103.14	0
1103.23	0
1103.32	0
1103.4	0
1103.49	0
1103.58	0
1103.66	0
1103.75	0
1103.84	0
1103.93	0
1104.01	0
1104.1	0
1104.19	0
1104.27	0
1104.36	0
1104.45	0
1104.54	0
1104.62	0
1104.71	0
1104.8	0
1104.89	0
1104.97	0
1105.06	0
1105.15	0
1105.23	0
1105.32	0
1105.41	0
1105.5	0
1105.58	0
1105.67	0
1105.76	0
1105.85	0
1105.93	0
1106.02	0
1106.11	0
1106.2	0
1106.28	0
1106.37	0
1106.46	0
1106.55	0
1106.63	0
1106.72	0
1106.81	0
1106.89	0
1106.98	0
1107.07	0
1107.16	0
1107.24	0
1107.33	0
1107.42	0
1107.51	0
1107.59	0
1107.68	0
1107.77	0
1107.86	0
1107.94	0
1108.03	0
1108.12	0
1108.21	0
1108.29	0
1108.38	0
1108.47	0
1108.56	0
1108.65	0
1108.73	0
1108.82	0
1108.91	0
1109	0
1109.08	0
1109.17	0
1109.26	0
1109.35	0
1109.43	0
1109.52	0
1109.61	0
1109.7	0
1109.78	0
1109.87	0
1109.96	0
1110.05	0
1110.13	0
1110.22	0
1110.31	0
1110.4	0
1110.49	0
1110.57	0
1110.66	0
1110.75	0
1110.84	0
1110.92	0
1111.01	0
1111.1	0
1111.19	0
1111.28	0
1111.36	0
1111.45	0
1111.54	0
1111.63	0
1111.71	0
1111.8	0
1111.89	0
1111.98	0
1112.07	0
1112.15	0
1112.24	0
1112.33	0
1112.42	0
1112.51	0
1112.59	0
1112.68	0
1112.77	0
1112.86	0
1112.94	0
1113.03	0
1113.12	0
1113.21	0
1113.3	0
1113.38	0
1113.47	0
1113.56	0
1113.65	0
1113.74	0
1113.82	0
1113.91	0
1114	0
1114.09	0
1114.18	0
1114.26	0
1114.35	0
1114.44	0
1114.53	0
1114.62	0
1114.7	0
1114.79	0
1114.88	0
1114.97	0
1115.06	0
1115.14	0
1115.23	0
1115.32	0
1115.41	0
1115.5	0
1115.59	0
1115.67	0
1115.76	0
1115.85	0
1115.94	0
1116.03	0
1116.11	0
1116.2	0
1116.29	0
1116.38	0
1116.47	0
1116.56	0
1116.64	0
1116.73	0
1116.82	0
1116.91	0
1117	0
1117.08	0
1117.17	0
1117.26	0
1117.35	0
1117.44	0
1117.53	0
1117.61	0
1117.7	0
1117.79	0
1117.88	0
1117.97	0
1118.06	0
1118.14	0
1118.23	0
1118.32	0
1118.41	0
1118.5	0
1118.59	0
1118.67	0
1118.76	0
1118.85	0
1118.94	0
1119.03	0
1119.12	0
1119.2	0
1119.29	0
1119.38	0
1119.47	0
1119.56	0
1119.65	0
1119.73	0
1119.82	0
1119.91	0
1120	0
1120.09	0
1120.18	0
1120.27	0
1120.35	0
1120.44	0
1120.53	0
1120.62	0
1120.71	0
1120.8	0
1120.89	0
1120.97	0
1121.06	0
1121.15	0
1121.24	0
1121.33	0
1121.42	0
1121.51	0
1121.59	0
1121.68	0
1121.77	0
1121.86	0
1121.95	0
1122.04	0
1122.13	0
1122.21	0
1122.3	0
1122.39	0
1122.48	0
1122.57	0
1122.66	0
1122.75	0
1122.83	0
1122.92	0
1123.01	0
1123.1	0
1123.19	0
1123.28	0
1123.37	0
1123.46	0
1123.54	0
1123.63	0
1123.72	0
1123.81	0
1123.9	0
1123.99	0
1124.08	0
1124.17	0
1124.25	0
1124.34	0
1124.43	0
1124.52	0
1124.61	0
1124.7	0
1124.79	0
1124.88	0
1124.97	0
1125.05	0
1125.14	0
1125.23	0
1125.32	0
1125.41	0
1125.5	0
1125.59	0
1125.68	0
1125.77	0
1125.85	0
1125.94	0
1126.03	0
1126.12	0
1126.21	0
1126.3	0
1126.39	0
1126.48	0
1126.57	0
1126.66	0
1126.74	0
1126.83	0
1126.92	0
1127.01	0
1127.1	0
1127.19	0
1127.28	0
1127.37	0
1127.46	0
1127.55	0
1127.63	0
1127.72	0
1127.81	0
1127.9	0
1127.99	0
1128.08	0
1128.17	0
1128.26	0
1128.35	0
1128.44	0
1128.53	0
1128.62	0
1128.7	0
1128.79	0
1128.88	0
1128.97	0
1129.06	0
1129.15	0
1129.24	0
1129.33	0
1129.42	0
1129.51	0
1129.6	0
1129.69	0
1129.77	0
1129.86	0
1129.95	0
1130.04	0
1130.13	0
1130.22	0
1130.31	0
1130.4	0
1130.49	0
1130.58	0
1130.67	0
1130.76	0
1130.85	0
1130.94	0
1131.02	0
1131.11	0
1131.2	0
1131.29	0
1131.38	0
1131.47	0
1131.56	0
1131.65	0
1131.74	0
1131.83	0
1131.92	0
1132.01	0
1132.1	0
1132.19	0
1132.28	0
1132.37	0
1132.46	0
1132.54	0
1132.63	0
1132.72	0
1132.81	0
1132.9	0
1132.99	0
1133.08	0
1133.17	0
1133.26	0
1133.35	0
1133.44	0
1133.53	0
1133.62	0
1133.71	0
1133.8	0
1133.89	0
1133.98	0
1134.07	0
1134.16	0
1134.25	0
1134.34	0
1134.43	0
1134.51	0
1134.6	0
1134.69	0
1134.78	0
1134.87	0
1134.96	0
1135.05	0
1135.14	0
1135.23	0
1135.32	0
1135.41	0
1135.5	0
1135.59	0
1135.68	0
1135.77	0
1135.86	0
1135.95	0
1136.04	0
1136.13	0
1136.22	0
1136.31	0
1136.4	0
1136.49	0
1136.58	0
1136.67	0
1136.76	0
1136.85	0
1136.94	0
1137.03	0
1137.12	0
1137.21	0
1137.3	0
1137.39	0
1137.48	0
1137.57	0
1137.66	0
1137.75	0
1137.84	0
1137.93	0
1138.02	0
1138.11	0
1138.2	0
1138.28	0
1138.37	0
1138.46	0
1138.55	0
1138.64	0
1138.73	0
1138.82	0
1138.91	0
1139	0
1139.09	0
1139.18	0
1139.27	0
1139.36	0
1139.45	0
1139.54	0
1139.63	0
1139.72	0
1139.81	0
1139.9	0
1139.99	0
1140.08	0
1140.17	0
1140.26	0
1140.35	0
1140.45	0
1140.54	0
1140.63	0
1140.72	0
1140.81	0
1140.9	0
1140.99	0
1141.08	0
1141.17	0
1141.26	0
1141.35	0
1141.44	0
1141.53	0
1141.62	0
1141.71	0
1141.8	0
1141.89	0
1141.98	0
1142.07	0
1142.16	0
1142.25	0
1142.34	0
1142.43	0
1142.52	0
1142.61	0
1142.7	0
1142.79	0
1142.88	0
1142.97	0
1143.06	0
1143.15	0
1143.24	0
1143.33	0
1143.42	0
1143.51	0
1143.6	0
1143.69	0
1143.78	0
1143.87	0
1143.96	0
1144.05	0
1144.14	0
1144.24	0
1144.33	0
1144.42	0
1144.51	0
1144.6	0
1144.69	0
1144.78	0
1144.87	0
1144.96	0
1145.05	0
1145.14	0
1145.23	0
1145.32	0
1145.41	0
1145.5	0
1145.59	0
1145.68	0
1145.77	0
1145.86	0
1145.95	0
1146.04	0
1146.13	0
1146.23	0
1146.32	0
1146.41	0
1146.5	0
1146.59	0
1146.68	0
1146.77	0
1146.86	0
1146.95	0
1147.04	0
1147.13	0
1147.22	0
1147.31	0
1147.4	0
1147.49	0
1147.58	0
1147.67	0
1147.77	0
1147.86	0
1147.95	0
1148.04	0
1148.13	0
1148.22	0
1148.31	0
1148.4	0
1148.49	0
1148.58	0
1148.67	0
1148.76	0
1148.85	0
1148.94	0
1149.04	0
1149.13	0
1149.22	0
1149.31	0
1149.4	0
1149.49	0
1149.58	0
1149.67	0
1149.76	0
1149.85	0
1149.94	0
1150.03	0
1150.13	0
1150.22	0
1150.31	0
1150.4	0
1150.49	0
1150.58	0
1150.67	0
1150.76	0
1150.85	0
1150.94	0
1151.03	0
1151.13	0
1151.22	0
1151.31	0
1151.4	0
1151.49	0
1151.58	0
1151.67	0
1151.76	0
1151.85	0
1151.94	0
1152.03	0
1152.13	0
1152.22	0
1152.31	0
1152.4	0
1152.49	0
1152.58	0
1152.67	0
1152.76	0
1152.85	0
1152.95	0
1153.04	0
1153.13	0
1153.22	0
1153.31	0
1153.4	0
1153.49	0
1153.58	0
1153.67	0
1153.77	0
1153.86	0
1153.95	0
1154.04	0
1154.13	0
1154.22	0
1154.31	0
1154.4	0
1154.49	0
1154.59	0
1154.68	0
1154.77	0
1154.86	0
1154.95	0
1155.04	0
1155.13	0
1155.22	0
1155.32	0
1155.41	0
1155.5	0
1155.59	0
1155.68	0
1155.77	0
1155.86	0
1155.95	0
1156.05	0
1156.14	0
1156.23	0
1156.32	0
1156.41	0
1156.5	0
1156.59	0
1156.69	0
1156.78	0
1156.87	0
1156.96	0
1157.05	0
1157.14	0
1157.23	0
1157.33	0
1157.42	0
1157.51	0
1157.6	0
1157.69	0
1157.78	0
1157.87	0
1157.97	0
1158.06	0
1158.15	0
1158.24	0
1158.33	0
1158.42	0
1158.51	0
1158.61	0
1158.7	0
1158.79	0
1158.88	0
1158.97	0
1159.06	0
1159.16	0
1159.25	0
1159.34	0
[truncated: 32,542 more rows]

## Sheet: Figure 3C 
18:1 PI(3,4)P2 Dil 100									8:0 PI(4,5)P2 Dil 100										PIP45-di8	0.0806826	0.200519	0.295687	0.267095	0.156016		0.00274045	0.00839395	0.00190911	0.00750137	0.00464173
	Apo	1	2	3	4	sum				Apo	1	2	3	4	sum				PIP45-do	0.0881229	0.205618	0.297926	0.263585	0.144748		0.00356114	0.004298	0.00451019	0.00422234	0.00244057
Rep 1	30.08	72.61	100	79.89	35.75	318.33			Rep 1	28.01	68.73	100	91.8	49.88	338.42				PIP34-do	0.0907275	0.227842	0.32194	0.247782	0.111708		0.00223112	0.00466179	0.00392329	0.00393026	0.00270314
Rep 2	27.84	72.2	100	73.48	32.69	306.21			Rep 2	28.73	73.03	100	86.34	53.8	341.9				PIP4-do	0.15209	0.299996	0.283125	0.173849	0.0909397		0.00356114	0.004298	0.00451019	0.00422234	0.00244057
Rep 3	26.69	67.56	100	77.64	35.7	307.59			Rep 3	25.16	61.81	100	92.78	54.6	334.35				PI-do	0.419489	0.337297	0.167086	0.076129	0		0.00746158	0.00459859	0.00439231	0.00154899	0
Rep 4						0			Rep 4						0				PIP45-sa	0.0887863	0.207071	0.30009	0.265662	0.13839		0.00219478	0.00696942	0.00674419	0.00822059	0.00163588
																			PIP345-sa	0.183821	0.291411	0.297805	0.175178	0.0517845		0.00887192	0.0113844	0.00515869	0.0135678	0.0259132
Rep 1 %	0.0944931	0.228097	0.314139	0.250966	0.112305				Rep 1 %	0.082767	0.203091	0.295491	0.271261	0.147391					popc	0.65859	0.305084	0.0363254	0	0		0.0244683	0.0148849	0.0363254	0	0
Rep 2 %	0.090918	0.235786	0.326573	0.239966	0.106757				Rep 2 %	0.0840304	0.2136	0.292483	0.25253	0.157356					pope	0.535878	0.318641	0.145481	0	0		0.00602363	0.00235339	0.00780054	0	0
Rep 3 %	0.0867714	0.219643	0.325108	0.252414	0.116064				Rep 3 %	0.0752505	0.184866	0.299088	0.277494	0.163302
Rep 4 %									Rep 4 %
Avg	28.2033	70.79	100	77.0033	34.7133				Avg	27.3	67.8567	100	90.3067	52.76
Avg %	0.0907275	0.227842	0.32194	0.247782	0.111708				Avg %	0.0806826	0.200519	0.295687	0.267095	0.156016
Std	0.00386442	0.00807445	0.00679533	0.00680741	0.00468197				Std	0.0047466	0.0145388	0.00330668	0.0129928	0.00803971
S.E.M.	0.00223112	0.00466179	0.00392329	0.00393026	0.00270314				S.E.M.	0.00274045	0.00839395	0.00190911	0.00750137	0.00464173
18:1 PI(4)P Dil 100									18:1 20:4 PI(4,5)P2 Dil 100
	Apo	1	2	3	4	sum				Apo	1	2	3	4	sum
Rep 1	50.28	99.84	100	62.16	30.26	342.54			Rep 1	29.29	64.95	100	81.31	43.35	318.9
Rep 2	49.66	100	91.34	57.1	31.59	329.69			Rep 2	28.82	75.17	100	88.71	48.24	340.94
Rep 3	52.05	100	91.87	54.68	29.05	327.65			Rep 3	30.67	67.17	100	96.06	46.95	340.85
Rep 4						0			Rep 4						0
Rep 1 %	0.146786	0.29147	0.291937	0.181468	0.08834				Rep 1 %	0.091847	0.203669	0.313578	0.25497	0.135936
Rep 2 %	0.150626	0.303315	0.277048	0.173193	0.0958173				Rep 2 %	0.084531	0.220479	0.293307	0.260192	0.141491
Rep 3 %	0.158859	0.305204	0.280391	0.166885	0.0886617				Rep 3 %	0.0899809	0.197066	0.293384	0.281825	0.137744
Rep 4 %									Rep 4 %
Avg	50.6633	99.9467	94.4033	57.98	30.3				Avg	29.5933	69.0967	100	88.6933	46.18
Avg %	0.15209	0.299996	0.283125	0.173849	0.0909397				Avg %	0.0887863	0.207071	0.30009	0.265662	0.13839
Std	0.00616807	0.00744436	0.00781188	0.00731331	0.0042272				Std	0.00380147	0.0120714	0.0116813	0.0142385	0.00283344
S.E.M.	0.00356114	0.004298	0.00451019	0.00422234	0.00244057				S.E.M.	0.00219478	0.00696942	0.00674419	0.00822059	0.00163588
18:1 PI(4,5)P2 Dil 100									18:1 20:4 PI(3,4,5)P3 Dil 100
	Apo	1	2	3	4	sum				Apo	1	2	3	4	sum
Rep 1	29.29	64.95	100	81.31	43.35	318.9			Rep 1	55.02	89.55	100	60.38	26.33	331.28
Rep 2	28.82	75.17	100	88.71	48.24	340.94			Rep 2	62.16	100	98.26	62.81		323.23
Rep 3	30.67	67.17	100	96.06	54.66	348.56			Rep 3	65.55	100	97.63	50.57	25.76	339.51
Rep 4						0			Rep 4						0
Rep 1 %	0.091847	0.203669	0.313578	0.25497	0.135936				Rep 1 %	0.166083	0.270315	0.301859	0.182263	0.0794796
Rep 2 %	0.084531	0.220479	0.293307	0.260192	0.141491				Rep 2 %	0.192309	0.309377	0.303994	0.19432	0
Rep 3 %	0.0879906	0.192707	0.286895	0.275591	0.156817				Rep 3 %	0.193072	0.294542	0.287561	0.14895	0.0758741
Rep 4 %									Rep 4 %
Avg	29.5933	69.0967	100	88.6933	48.75				Avg	60.91	96.5167	98.63	57.92	26.045
Avg %	0.0881229	0.205618	0.297926	0.263585	0.144748				Avg %	0.183821	0.291411	0.297805	0.175178	0.0517845
Std	0.00365978	0.013988	0.0139286	0.0107207	0.0108146				Std	0.0153666	0.0197183	0.00893512	0.0235001	0.044883
S.E.M.	0.00211297	0.00807599	0.00804167	0.00618962	0.00624379				S.E.M.	0.00887192	0.0113844	0.00515869	0.0135678	0.0259132
18:1 PI Dil 100									POPC Dil 100
	Apo	1	2	3	4	sum				Apo	1	2	3	4	sum
Rep 1	100	85.06	42.99	18	0	246.05			Rep 1	100	43.97	0	0	0	143.97
Rep 2	100	76.31	36.9	18.13	0	231.34			Rep 2	100	49.41	0	0	0	149.41
Rep 3	100	80.12	39.79	18.31	0	238.22			Rep 3	100	45.62	17.81	0	0	163.43
Rep 4						0			Rep 4
Rep 1 %	0.406421	0.345702	0.174721	0.0731559	0				Rep 1 %	0.314139	0.138127	0	0	0
Rep 2 %	0.432264	0.329861	0.159505	0.0783695	0				Rep 2 %	0.326573	0.16136	0	0	0
Rep 3 %	0.41978	0.336328	0.16703	0.0768617	0				Rep 3 %	0.325108	0.148314	0.0579018	0	0
Rep 4 %									Rep 4 %
Avg	100	80.4967	39.8933	18.1467	0				Avg	100	46.3333	17.81	0	0
Avg %	0.419489	0.337297	0.167086	0.076129	0				Avg %	0.32194	0.149267	0.0579018	0	0
Std	0.0129238	0.00796498	0.0076077	0.00268293	0				Std	0.00679533	0.0116456	#DIV/0!	0	0
S.E.M.	0.00746158	0.00459859	0.00439231	0.00154899	0				S.E.M.	0.00392329	0.00672362	#DIV/0!	0	0
									POPE Dil 100
										Apo	1	2	3	4	sum
									Rep 1	100	58.96	28.44	0	0	187.4
									Rep 2	100	60.47	29.37	0	0	189.84
									Rep 3	100	58.98	23.75	0	0	182.73
									Rep 4
									Rep 1 %	0.291937	0.172126	0.0830268	0	0
									Rep 2 %	0.303315	0.183415	0.0890837	0	0
									Rep 3 %	0.305204	0.180009	0.0724859	0	0
									Rep 4 %
									Avg	100	59.47	27.1867	0	0
									Avg %	0.300152	0.178517	0.0815321	0	0
									Std	0.00717694	0.00579054	0.00839924	0	0
									S.E.M.	0.00414361	0.00334317	0.00484931	0	0

[truncated: 21 more sheets: Figure 4A, Figure 4C, Supp Figure 1C, Supp Figure 3A, Supp Figure 1A, Supp Figure 1B, Supp Figure 2A, Supp Figure 2B, Supp Figure 3B, Supp Figure 4, Supp Figure 8B, Supp Figure 8C, Supp Figure 8D, Supp Figure 9E, Supp Figure 10A, Supp Figure 10B, Supp Figure 11D , Supp Figure 13B, Supp Figure 11, Supp Figure 13C …]
